# Supplementary material for: Thermal Stress Triggers Broad Pocillopora damicornis Transcriptomic Remodeling, while Vibrio coralliilyticus Infection Induces a More Targeted Immuno-Suppression Response
Source: PLoS One. 2014 Sep 26;9(9):e107672. doi: 10.1371/journal.pone.0107672 (PMC4178034; doi:10.1371/journal.pone.0107672)
Supplement: Table S1 — Detailed results of the GO term enrichment analysis for the up-regulated set of genes. (XLS) [file pone.0107672.s001.xls]

## Sheet: Photosynthesis
Thermal stress						Virulent treatment						Virulence (virulent vs thermal stress treatment)
Set	Contig name	Annotation	Log2 fold change	Conservation among treatment		Set	Contig name	Annotation	Log2 fold change	Conservation among treatment		Set	Contig name	Annotation	Log2 fold change	Conservation among treatment
				Virulent	Virulence					Thermal stress	Virulence					Virulent	Thermal stress
Up-regulated	transcripts_v2_5653	photosystem i reaction center subunit ii	2.59603		NC	Up-regulated	transcripts_v2_23240	photosystem ii protein d1	0.793835			Up-regulated	Locus_9529_Transcript_1/1_Confidence_1.000_Length_136_transcripts_v2_72910	p700 chlorophyll a-apoprotein a2	0.804817		NC
	transcripts_v2_72908	---NA---	0.96641				Locus_512_Transcript_5/6_Confidence_0.282_Length_156_transcripts_v2_54892	photosystem ii protein d1	0.0959985	NC	NC		Locus_14345_Transcript_1/1_Confidence_0.200_Length_126_transcripts_v2_11928	---NA---	0.245718
	transcripts_v2_23264	photosystem ii protein d1	0.944141				transcripts_v2_54987	photosystem ii protein d1	0.739013				transcripts_v2_11879	---NA---	0.217301
	Locus_820_Transcript_2/3_Confidence_0.600_Length_853_transcripts_v2_70804	Photosystem_I_reaction_center_subunit_III_(psaF)	1.94075		NC		transcripts_v2_23239	photosystem ii protein d1	0.894216				transcripts_v2_11797	---NA---	0.278986
	transcripts_v2_49621	photosystem ii cp47 protein	0.752209				transcripts_v2_11890	photosystem ii protein d1	0.993813				Locus_3398_Transcript_1/1_Confidence_0.314_Length_117_transcripts_v2_34086	photosystem ii protein d1	0.170607
	Locus_5109_Transcript_1/1_Confidence_1.000_Length_1104_transcripts_v2_45044	photosystem i reaction centre subunit xi	2.20495		NC		transcripts_v2_11922	photosystem ii protein d1	0.681716				Locus_48656_Transcript_1/1_Confidence_1.000_Length_133_transcripts_v2_44603	photosystem i p700 chlorophyll a apoprotein a2	0.693759		NC
	transcripts_v2_12067	---NA---	0.630844				transcripts_v2_3511	photosystem ii cp43 protein	0.121198	NC			transcripts_v2_72908	---NA---	0.206743
	transcripts_v2_11956	photosystem ii protein d1	0.85528		NC		Locus_20210_Transcript_1/1_Confidence_0.340_Length_130_transcripts_v2_23262	photosystem ii protein d1	3.55384	NC	NC		transcripts_v2_49621	photosystem ii cp47 protein	0.366109
	Locus_3211_Transcript_1/1_Confidence_1.000_Length_381_transcripts_v2_25665	chloroplast photosystem ii 12 kda extrinsic protein	2.28294		NC		transcripts_v2_11915	photosystem ii protein d1	0.676623				transcripts_v2_23264	photosystem ii protein d1	0.204364
	Locus_820_Transcript_3/3_Confidence_0.600_Length_786_transcripts_v2_70840	Photosystem_I_reaction_center_subunit_III_(psaF)	1.92394	NC	NC		transcripts_v2_11879	---NA---	1.20423				transcripts_v2_11890	photosystem ii protein d1	0.182341
	Locus_19460_Transcript_1/1_Confidence_0.154_Length_109_transcripts_v2_12011	photosystem ii protein d1	0.566792				transcripts_v2_44616	photosystem ii protein d1	0.744333				Locus_33571_Transcript_1/1_Confidence_1.000_Length_107_transcripts_v2_34132	---NA---	0.673452		NC
	transcripts_v2_5394	geranylgeranyl reductase	2.15492	NC	NC		transcripts_v2_11909	photosystem ii protein d1	0.840147				Locus_34195_Transcript_1/1_Confidence_1.000_Length_108_transcripts_v2_34128	photosystem ii protein d1	0.523483
	Locus_36065_Transcript_3/3_Confidence_0.450_Length_118_transcripts_v2_34085	---NA---	0.75524		NC		transcripts_v2_48044	photosystem ii p680 chlorophyll a apoprotein	0.846069				transcripts_v2_23366	---NA---	0.783426		NC
	Locus_44817_Transcript_1/1_Confidence_1.000_Length_119_transcripts_v2_44653	---NA---	0.790014		NC		Locus_5161_Transcript_3/3_Confidence_0.192_Length_134_transcripts_v2_54981	photosystem ii protein d1	0.687037				transcripts_v2_12067	---NA---	0.315126
	Locus_39905_Transcript_1/1_Confidence_0.440_Length_116_transcripts_v2_34094	photosystem ii d2 protein	0.541688				Locus_24509_Transcript_1/1_Confidence_0.100_Length_108_transcripts_v2_23360	photosystem ii protein d1	0.719933				transcripts_v2_23239	photosystem ii protein d1	0.0309557
	transcripts_v2_11909	photosystem ii protein d1	0.817181				Locus_10288_Transcript_4/4_Confidence_0.571_Length_561_transcripts_v2_3197	Photosystem_I_reaction_center_subunit_II_(psaD)	1.06744		NC		Locus_19460_Transcript_1/1_Confidence_0.154_Length_109_transcripts_v2_12011	photosystem ii protein d1	0.316883
	Locus_5161_Transcript_2/3_Confidence_0.053_Length_129_transcripts_v2_55009	---NA---	0.754094		NC		Locus_5161_Transcript_1/3_Confidence_1.000_Length_109_transcripts_v2_55086	---NA---	0.849638		NC		transcripts_v2_48044	photosystem ii p680 chlorophyll a apoprotein	0.264253
	Locus_19359_Transcript_5/5_Confidence_0.327_Length_123_transcripts_v2_11943	---NA---	0.699405		NC		transcripts_v2_11797	---NA---	1.18668				Locus_39905_Transcript_1/1_Confidence_0.440_Length_116_transcripts_v2_34094	photosystem ii d2 protein	0.299394
	Locus_20585_Transcript_1/1_Confidence_0.143_Length_108_transcripts_v2_23356	photosystem ii protein d1	0.498352				Locus_34195_Transcript_1/1_Confidence_1.000_Length_108_transcripts_v2_34128	photosystem ii protein d1	0.970478				transcripts_v2_11909	photosystem ii protein d1	0.0229663
	Locus_21448_Transcript_3/9_Confidence_0.143_Length_122_transcripts_v2_23300	---NA---	0.756853		NC		transcripts_v2_12067	---NA---	0.94597				Locus_30039_Transcript_1/1_Confidence_1.000_Length_109_transcripts_v2_34113	photosystem ii protein d1	0.271581
	transcripts_v2_34068	---NA---	0.715528		NC		Locus_43853_Transcript_1/1_Confidence_1.000_Length_211_transcripts_v2_39516	photosystem i p700 chlorophyll a apoprotein a2	0.206994	NC			Locus_20585_Transcript_1/1_Confidence_0.143_Length_108_transcripts_v2_23356	photosystem ii protein d1	0.314153
	transcripts_v2_23257	---NA---	0.770478				Locus_3398_Transcript_1/1_Confidence_0.314_Length_117_transcripts_v2_34086	photosystem ii protein d1	1.13993				transcripts_v2_23240	photosystem ii protein d1	0.175866
	transcripts_v2_23261	photosystem ii protein d1	0.476323				Locus_20373_Transcript_1/1_Confidence_0.339_Length_134_transcripts_v2_23226	photosystem ii protein d1	0.945319		NC		transcripts_v2_23257	---NA---	0.0045231
	transcripts_v2_12013	photosystem ii protein d1	0.505294				Locus_5374_Transcript_2/3_Confidence_0.600_Length_468_transcripts_v2_46033	Photosystem_I_reaction_center_subunit_II_(psaD)	1.95154		NC		transcripts_v2_23261	photosystem ii protein d1	0.285297
	Locus_24509_Transcript_1/1_Confidence_0.100_Length_108_transcripts_v2_23360	photosystem ii protein d1	0.51317				Locus_36065_Transcript_3/3_Confidence_0.450_Length_118_transcripts_v2_34085	---NA---	0.868854		NC		transcripts_v2_44616	photosystem ii protein d1	0.0106002
	transcripts_v2_7035	hypothetical protein	1.80513	NC	NC		Locus_14345_Transcript_1/1_Confidence_0.200_Length_126_transcripts_v2_11928	---NA---	1.20304				transcripts_v2_54987	photosystem ii protein d1	0.239427
	Locus_26568_Transcript_1/1_Confidence_0.233_Length_109_transcripts_v2_23353	photosystem ii protein d1	0.528665				Locus_30039_Transcript_1/1_Confidence_1.000_Length_109_transcripts_v2_34113	photosystem ii protein d1	0.824011				Locus_760_Transcript_7/7_Confidence_0.375_Length_113_transcripts_v2_70550	---NA---	0.458253		NC
	transcripts_v2_45433	Oxygen-evolving_enhancer_protein_1,_chloroplastic_(PSBO)	1.61208	NC	NC		transcripts_v2_34068	---NA---	0.781588		NC		transcripts_v2_12013	photosystem ii protein d1	0.224419
	Locus_12814_Transcript_1/1_Confidence_0.750_Length_105_transcripts_v2_12035	---NA---	3.89106	NC	NC		transcripts_v2_46160	p700 chlorophyll a-apoprotein a1	1.4283		NC		Locus_24509_Transcript_1/1_Confidence_0.100_Length_108_transcripts_v2_23360	photosystem ii protein d1	0.206763
	transcripts_v2_12016	photosystem ii protein d1	0.465585		NC		transcripts_v2_12016	photosystem ii protein d1	0.606777		NC		Locus_5161_Transcript_3/3_Confidence_0.192_Length_134_transcripts_v2_54981	photosystem ii protein d1	0.278959
	Locus_12162_Transcript_1/1_Confidence_1.000_Length_431_transcripts_v2_4307	Cytochrome_b559_subunit_beta_(psbF)	1.05535	NC	NC		transcripts_v2_3328	protein	1.21443		NC		transcripts_v2_11922	photosystem ii protein d1	0.193017
	Locus_10043_Transcript_1/1_Confidence_1.000_Length_339_transcripts_v2_5512	photosystem i subunit xi	1.86631	NC	NC		transcripts_v2_12013	photosystem ii protein d1	0.729714				transcripts_v2_11915	photosystem ii protein d1	0.240385
	transcripts_v2_72558	photosystem ii protein d1	0.339525		NC		Locus_760_Transcript_7/7_Confidence_0.375_Length_113_transcripts_v2_70550	---NA---	0.733777	NC			Locus_26568_Transcript_1/1_Confidence_0.233_Length_109_transcripts_v2_23353	photosystem ii protein d1	0.147274
	Locus_48866_Transcript_1/1_Confidence_1.000_Length_190_transcripts_v2_41143	magnesium-protoporphyrin ix methyltransferase	2.12333	NC	NC		transcripts_v2_23366	---NA---	0.964508	NC			Locus_43853_Transcript_1/1_Confidence_1.000_Length_211_transcripts_v2_39516	photosystem i p700 chlorophyll a apoprotein a2	0.436449		NC
	Locus_9028_Transcript_1/1_Confidence_1.000_Length_580_transcripts_v2_72160	Photosystem_I_iron-sulfur_center_(psaC)	2.26704	NC	NC		Locus_19359_Transcript_1/5_Confidence_0.224_Length_127_transcripts_v2_11924	---NA---	0.806221		NC		Locus_18055_Transcript_1/1_Confidence_1.000_Length_206_transcripts_v2_9219	---NA---	0.190787		NC
	transcripts_v2_54987	photosystem ii protein d1	0.499586				Locus_52315_Transcript_2/4_Confidence_0.533_Length_323_transcripts_v2_47059	photosystem i p700 chlorophyll a apoprotein a1	1.45788		NC		transcripts_v2_3924	photosystem ii cp43 protein	0.579172	NC	NC
	transcripts_v2_11922	photosystem ii protein d1	0.488699				Locus_33571_Transcript_1/1_Confidence_1.000_Length_107_transcripts_v2_34132	---NA---	0.973185	NC			Locus_36907_Transcript_1/1_Confidence_1.000_Length_111_transcripts_v2_34107	photosystem i core protein	1.42603	NC	NC
	transcripts_v2_11915	photosystem ii protein d1	0.436237				transcripts_v2_72558	photosystem ii protein d1	0.16162		NC		transcripts_v2_3511	photosystem ii cp43 protein	0.292858		NC
	transcripts_v2_23240	photosystem ii protein d1	0.617969				Locus_19359_Transcript_5/5_Confidence_0.327_Length_123_transcripts_v2_11943	---NA---	0.817293		NC		Locus_25210_Transcript_1/1_Confidence_1.000_Length_100_transcripts_v2_23398	---NA---	0.566995	NC	NC
	transcripts_v2_23239	photosystem ii protein d1	0.863261				transcripts_v2_23351	---NA---	0.922405		NC	Non regulated	Locus_67188_Transcript_1/1_Confidence_0.148_Length_111_transcripts_v2_65424	photosystem ii protein d1	2		NC
	transcripts_v2_11890	photosystem ii protein d1	0.811472				Locus_5161_Transcript_2/3_Confidence_0.053_Length_129_transcripts_v2_55009	---NA---	0.832837		NC		Locus_67647_Transcript_1/1_Confidence_0.423_Length_123_transcripts_v2_65388	---NA---	-2.33278
	transcripts_v2_11879	---NA---	0.986925				Locus_9529_Transcript_1/1_Confidence_1.000_Length_136_transcripts_v2_72910	p700 chlorophyll a-apoprotein a2	0.0922542	NC			transcripts_v2_72558	photosystem ii protein d1	-0.177905	NC	NC
	Locus_4739_Transcript_3/4_Confidence_0.500_Length_639_transcripts_v2_35076	0	2.10554	NC	NC		transcripts_v2_23347	---NA---	0.896629		NC		transcripts_v2_5394	geranylgeranyl reductase	-1.27231		NC
	Locus_14345_Transcript_1/1_Confidence_0.200_Length_126_transcripts_v2_11928	---NA---	0.957318				Locus_5109_Transcript_1/1_Confidence_1.000_Length_1104_transcripts_v2_45044	photosystem i reaction centre subunit xi	0.970872		NC		transcripts_v2_65367	---NA---	-1.39327
	Locus_19359_Transcript_1/5_Confidence_0.224_Length_127_transcripts_v2_11924	---NA---	0.672565		NC		Locus_39905_Transcript_1/1_Confidence_0.440_Length_116_transcripts_v2_34094	photosystem ii d2 protein	0.841082				transcripts_v2_65326	photosystem ii protein d1	-3.13816
	Locus_3398_Transcript_1/1_Confidence_0.314_Length_117_transcripts_v2_34086	photosystem ii protein d1	0.969327				Locus_18055_Transcript_1/1_Confidence_1.000_Length_206_transcripts_v2_9219	---NA---	0.188939	NC			transcripts_v2_65318	photosystem ii protein d1	1.85997
	Locus_5161_Transcript_3/3_Confidence_0.192_Length_134_transcripts_v2_54981	photosystem ii protein d1	0.408079				Locus_12578_Transcript_1/1_Confidence_0.511_Length_126_transcripts_v2_11927	photosystem ii protein d1	0.746073		NC		transcripts_v2_46160	p700 chlorophyll a-apoprotein a1	0.31733	NC	NC
	Locus_10288_Transcript_4/4_Confidence_0.571_Length_561_transcripts_v2_3197	Photosystem_I_reaction_center_subunit_II_(psaD)	2.17093		NC		Locus_48656_Transcript_1/1_Confidence_1.000_Length_133_transcripts_v2_44603	photosystem i p700 chlorophyll a apoprotein a2	0.0152233	NC			transcripts_v2_34148	---NA---	-0.138994
	transcripts_v2_35083	0	1.747	NC	NC		transcripts_v2_23318	---NA---	0.803712		NC		Locus_46334_Transcript_1/1_Confidence_1.000_Length_952_transcripts_v2_34652	Oxygen-evolving_enhancer_protein_1,_chloroplastic_(PSBO)	-0.330167
	Locus_52315_Transcript_2/4_Confidence_0.533_Length_323_transcripts_v2_47059	photosystem i p700 chlorophyll a apoprotein a1	1.30875				transcripts_v2_23310	---NA---	0.859026		NC		Locus_9028_Transcript_1/1_Confidence_1.000_Length_580_transcripts_v2_72160	Photosystem_I_iron-sulfur_center_(psaC)	-1.52127		NC
	transcripts_v2_11797	---NA---	0.907695				Locus_20585_Transcript_1/1_Confidence_0.143_Length_108_transcripts_v2_23356	photosystem ii protein d1	0.812505				transcripts_v2_40796	photosystem i p700 chlorophyll a apoprotein a2	0.295388
	transcripts_v2_3328	protein	2.12602		NC		Locus_3211_Transcript_1/1_Confidence_1.000_Length_381_transcripts_v2_25665	chloroplast photosystem ii 12 kda extrinsic protein	0.890412		NC		transcripts_v2_34068	---NA---	0.0660603	NC	NC
	Locus_5161_Transcript_1/3_Confidence_1.000_Length_109_transcripts_v2_55086	---NA---	0.747397		NC		Locus_26568_Transcript_1/1_Confidence_0.233_Length_109_transcripts_v2_23353	photosystem ii protein d1	0.675939				Locus_8322_Transcript_4/4_Confidence_0.737_Length_111_transcripts_v2_71733	photosystem ii protein d1	1.60842
	Locus_34195_Transcript_1/1_Confidence_1.000_Length_108_transcripts_v2_34128	photosystem ii protein d1	0.446995				Locus_820_Transcript_2/3_Confidence_0.600_Length_853_transcripts_v2_70804	Photosystem_I_reaction_center_subunit_III_(psaF)	1.10231		NC		transcripts_v2_57430	unknown [Heterocapsa rotundata]	3.84197		NC
	Locus_5374_Transcript_2/3_Confidence_0.600_Length_468_transcripts_v2_46033	Photosystem_I_reaction_center_subunit_II_(psaD)	2.71872		NC		transcripts_v2_72908	---NA---	1.17315				Locus_36065_Transcript_3/3_Confidence_0.450_Length_118_transcripts_v2_34085	---NA---	0.113614	NC	NC
	transcripts_v2_44616	photosystem ii protein d1	0.733733				transcripts_v2_49621	photosystem ii cp47 protein	1.11832				transcripts_v2_45433	Oxygen-evolving_enhancer_protein_1,_chloroplastic_(PSBO)	-0.98477		NC
	transcripts_v2_48044	photosystem ii p680 chlorophyll a apoprotein	0.581816				transcripts_v2_23304	---NA---	0.844094		NC		Locus_45763_Transcript_1/1_Confidence_1.000_Length_268_transcripts_v2_37379	photosystem ii protein l	0.0905155
	transcripts_v2_23351	---NA---	0.797501		NC		transcripts_v2_23264	photosystem ii protein d1	1.1485				Locus_19565_Transcript_1/1_Confidence_1.000_Length_110_transcripts_v2_12006	photosystem i p700 chlorophyll a apoprotein a1	-2.92798
	Locus_12578_Transcript_1/1_Confidence_0.511_Length_126_transcripts_v2_11927	photosystem ii protein d1	0.578186		NC		transcripts_v2_23261	photosystem ii protein d1	0.76162				Locus_36137_Transcript_1/1_Confidence_1.000_Length_212_transcripts_v2_29504	photosystem ii d1 protein	-3.69711
	transcripts_v2_23347	---NA---	0.765036		NC		transcripts_v2_11956	photosystem ii protein d1	0.942651		NC		transcripts_v2_37680	photosystem i p700 chlorophyll a apoprotein a2	-0.110298
	transcripts_v2_23318	---NA---	0.751595		NC		transcripts_v2_23257	---NA---	0.775001				Locus_12162_Transcript_1/1_Confidence_1.000_Length_431_transcripts_v2_4307	Cytochrome_b559_subunit_beta_(psbF)	-0.559275		NC
	transcripts_v2_23310	---NA---	0.814852		NC		Locus_21448_Transcript_3/9_Confidence_0.143_Length_122_transcripts_v2_23300	---NA---	0.804251		NC		transcripts_v2_18475	photosystem ii protein d2	0.362342
	transcripts_v2_23304	---NA---	0.70135		NC		Locus_44817_Transcript_1/1_Confidence_1.000_Length_119_transcripts_v2_44653	---NA---	0.860365		NC		Locus_5374_Transcript_2/3_Confidence_0.600_Length_468_transcripts_v2_46033	Photosystem_I_reaction_center_subunit_II_(psaD)	-0.767184	NC	NC
	transcripts_v2_46160	p700 chlorophyll a-apoprotein a1	1.11097		NC		transcripts_v2_5653	photosystem i reaction center subunit ii	1.72367		NC		transcripts_v2_44522	photosystem ii protein d2	0.184845
	Locus_30039_Transcript_1/1_Confidence_1.000_Length_109_transcripts_v2_34113	photosystem ii protein d1	0.552431				Locus_19460_Transcript_1/1_Confidence_0.154_Length_109_transcripts_v2_12011	photosystem ii protein d1	0.883675				Locus_456_Transcript_1/3_Confidence_0.556_Length_176_transcripts_v2_42602	photosystem i p700 chlorophyll a apoprotein a1	-0.0932289
	Locus_20373_Transcript_1/1_Confidence_0.339_Length_134_transcripts_v2_23226	photosystem ii protein d1	0.879381		NC	Non regulated	Locus_67188_Transcript_1/1_Confidence_0.148_Length_111_transcripts_v2_65424	photosystem ii protein d1	2	NC			Locus_48481_Transcript_1/1_Confidence_1.000_Length_102_transcripts_v2_44730	---NA---	-0.120642
Non-regulated	Locus_67647_Transcript_1/1_Confidence_0.423_Length_123_transcripts_v2_65388	---NA---	1.01474				Locus_67647_Transcript_1/1_Confidence_0.423_Length_123_transcripts_v2_65388	---NA---	-1.31803				Locus_20373_Transcript_1/1_Confidence_0.339_Length_134_transcripts_v2_23226	photosystem ii protein d1	0.0659377	NC	NC
	transcripts_v2_65402	photosystem ii protein d1	-2.96717		NC		transcripts_v2_65402	photosystem ii protein d1	-2.96717		NC		Locus_820_Transcript_3/3_Confidence_0.600_Length_786_transcripts_v2_70840	Photosystem_I_reaction_center_subunit_III_(psaF)	-1.03537		NC
	transcripts_v2_65367	---NA---	0.721243				transcripts_v2_5394	geranylgeranyl reductase	0.882615	NC			Locus_20037_Transcript_1/1_Confidence_1.000_Length_428_transcripts_v2_14910	Protein_psbN_(psbN)	-0.687473
	transcripts_v2_65326	photosystem ii protein d1	1.84394				transcripts_v2_65367	---NA---	-0.672031				Locus_57499_Transcript_2/2_Confidence_1.000_Length_202_transcripts_v2_50629	---NA---	0.727505
	transcripts_v2_65318	photosystem ii protein d1	-2.07039				transcripts_v2_65326	photosystem ii protein d1	-1.29422				transcripts_v2_3328	protein	-0.911591	NC	NC
	transcripts_v2_34148	---NA---	-0.0466608				transcripts_v2_65318	photosystem ii protein d1	-0.21042				transcripts_v2_25055	Photosystem_I_P700_chlorophyll_a_apoprotein_A1_(psaA)	0.0839912
	Locus_46334_Transcript_1/1_Confidence_1.000_Length_952_transcripts_v2_34652	Oxygen-evolving_enhancer_protein_1,_chloroplastic_(PSBO)	0.8616				Locus_62203_Transcript_1/1_Confidence_1.000_Length_368_transcripts_v2_56441	photosystem i reaction center subunit iv	0.933573	NC	NC		Locus_5109_Transcript_1/1_Confidence_1.000_Length_1104_transcripts_v2_45044	photosystem i reaction centre subunit xi	-1.23408	NC	NC
	transcripts_v2_40796	photosystem i p700 chlorophyll a apoprotein a2	-1.15993				transcripts_v2_34148	---NA---	-0.185655				Locus_10288_Transcript_4/4_Confidence_0.571_Length_561_transcripts_v2_3197	Photosystem_I_reaction_center_subunit_II_(psaD)	-1.10349	NC	NC
	Locus_8322_Transcript_4/4_Confidence_0.737_Length_111_transcripts_v2_71733	photosystem ii protein d1	-2.03092				Locus_46334_Transcript_1/1_Confidence_1.000_Length_952_transcripts_v2_34652	Oxygen-evolving_enhancer_protein_1,_chloroplastic_(PSBO)	0.531433				Locus_44817_Transcript_1/1_Confidence_1.000_Length_119_transcripts_v2_44653	---NA---	0.0703504	NC	NC
	Locus_45763_Transcript_1/1_Confidence_1.000_Length_268_transcripts_v2_37379	photosystem ii protein l	1.60295				Locus_9028_Transcript_1/1_Confidence_1.000_Length_580_transcripts_v2_72160	Photosystem_I_iron-sulfur_center_(psaC)	0.745771	NC			transcripts_v2_11956	photosystem ii protein d1	0.0873709	NC	NC
	Locus_19565_Transcript_1/1_Confidence_1.000_Length_110_transcripts_v2_12006	photosystem i p700 chlorophyll a apoprotein a1	-0.561727				transcripts_v2_40796	photosystem i p700 chlorophyll a apoprotein a2	-0.864543				Locus_48866_Transcript_1/1_Confidence_1.000_Length_190_transcripts_v2_41143	magnesium-protoporphyrin ix methyltransferase	-2.38365		NC
	transcripts_v2_3924	photosystem ii cp43 protein	-0.305784		NC		Locus_8322_Transcript_4/4_Confidence_0.737_Length_111_transcripts_v2_71733	photosystem ii protein d1	-0.422498				Locus_52315_Transcript_2/4_Confidence_0.533_Length_323_transcripts_v2_47059	photosystem i p700 chlorophyll a apoprotein a1	0.149131	NC	NC
	Locus_36137_Transcript_1/1_Confidence_1.000_Length_212_transcripts_v2_29504	photosystem ii d1 protein	0.752248				transcripts_v2_57430	unknown [Heterocapsa rotundata]	3.84197	NC			Locus_49739_Transcript_1/1_Confidence_1.000_Length_100_transcripts_v2_44740	---NA---	-0.845775
	transcripts_v2_26112	p700 chlorophyll a-apoprotein a2	-0.440014		NC		transcripts_v2_45433	Oxygen-evolving_enhancer_protein_1,_chloroplastic_(PSBO)	0.627312	NC			Locus_820_Transcript_2/3_Confidence_0.600_Length_853_transcripts_v2_70804	Photosystem_I_reaction_center_subunit_III_(psaF)	-0.838441	NC	NC
	transcripts_v2_37680	photosystem i p700 chlorophyll a apoprotein a2	-0.913696				Locus_45763_Transcript_1/1_Confidence_1.000_Length_268_transcripts_v2_37379	photosystem ii protein l	1.69346				Locus_12814_Transcript_1/1_Confidence_0.750_Length_105_transcripts_v2_12035	---NA---	-3.28038		NC
	transcripts_v2_18475	photosystem ii protein d2	0.072309				Locus_19565_Transcript_1/1_Confidence_1.000_Length_110_transcripts_v2_12006	photosystem i p700 chlorophyll a apoprotein a1	-3.4897				Locus_512_Transcript_5/6_Confidence_0.282_Length_156_transcripts_v2_54892	photosystem ii protein d1	-0.388905	NC
	transcripts_v2_44522	photosystem ii protein d2	0.142262				transcripts_v2_3924	photosystem ii cp43 protein	0.273388		NC		transcripts_v2_54884	photosystem i p700 chlorophyll a apoprotein a1	-0.199199
	Locus_456_Transcript_1/3_Confidence_0.556_Length_176_transcripts_v2_42602	photosystem i p700 chlorophyll a apoprotein a1	-0.35412				Locus_36137_Transcript_1/1_Confidence_1.000_Length_212_transcripts_v2_29504	photosystem ii d1 protein	-2.94486				Locus_456_Transcript_3/3_Confidence_0.778_Length_146_transcripts_v2_44556	photosystem i p700 chlorophyll a apoprotein a1	-0.334517
	Locus_48481_Transcript_1/1_Confidence_1.000_Length_102_transcripts_v2_44730	---NA---	-0.781536				transcripts_v2_26112	p700 chlorophyll a-apoprotein a2	-0.0146642		NC		Locus_4739_Transcript_3/4_Confidence_0.500_Length_639_transcripts_v2_35076	0	-1.64467		NC
	Locus_20037_Transcript_1/1_Confidence_1.000_Length_428_transcripts_v2_14910	Protein_psbN_(psbN)	0.765963				transcripts_v2_37680	photosystem i p700 chlorophyll a apoprotein a2	-1.02399				Locus_10043_Transcript_1/1_Confidence_1.000_Length_339_transcripts_v2_5512	photosystem i subunit xi	-1.50634		NC
	Locus_36907_Transcript_1/1_Confidence_1.000_Length_111_transcripts_v2_34107	photosystem i core protein	-0.587859		NC		Locus_12162_Transcript_1/1_Confidence_1.000_Length_431_transcripts_v2_4307	Cytochrome_b559_subunit_beta_(psbF)	0.496078	NC			Locus_8121_Transcript_6/7_Confidence_0.231_Length_280_transcripts_v2_71327	photosystem ii p680 chlorophyll a apoprotein	-1.13165
	Locus_57499_Transcript_2/2_Confidence_1.000_Length_202_transcripts_v2_50629	---NA---	-2.26683				transcripts_v2_18475	photosystem ii protein d2	0.434651				transcripts_v2_12063	photosystem ii 44 kda protein	0.0380945
	transcripts_v2_25055	Photosystem_I_P700_chlorophyll_a_apoprotein_A1_(psaA)	0.253226				transcripts_v2_44522	photosystem ii protein d2	0.327107				transcripts_v2_12016	photosystem ii protein d1	0.141192	NC	NC
	Locus_49739_Transcript_1/1_Confidence_1.000_Length_100_transcripts_v2_44740	---NA---	-0.0994408				Locus_456_Transcript_1/3_Confidence_0.556_Length_176_transcripts_v2_42602	photosystem i p700 chlorophyll a apoprotein a1	-0.447349				Locus_62718_Transcript_1/1_Confidence_1.000_Length_122_transcripts_v2_65392	photosystem ii protein d1	-1.789
	transcripts_v2_54884	photosystem i p700 chlorophyll a apoprotein a1	-0.501465				Locus_48481_Transcript_1/1_Confidence_1.000_Length_102_transcripts_v2_44730	---NA---	-0.902178				transcripts_v2_7035	hypothetical protein	-1.11466		NC
	Locus_456_Transcript_3/3_Confidence_0.778_Length_146_transcripts_v2_44556	photosystem i p700 chlorophyll a apoprotein a1	0.084999				Locus_820_Transcript_3/3_Confidence_0.600_Length_786_transcripts_v2_70840	Photosystem_I_reaction_center_subunit_III_(psaF)	0.888568	NC			Locus_19359_Transcript_5/5_Confidence_0.327_Length_123_transcripts_v2_11943	---NA---	0.117888		NC
	Locus_8121_Transcript_6/7_Confidence_0.231_Length_280_transcripts_v2_71327	photosystem ii p680 chlorophyll a apoprotein	-0.0225279				Locus_20037_Transcript_1/1_Confidence_1.000_Length_428_transcripts_v2_14910	Protein_psbN_(psbN)	0.0784896				Locus_3211_Transcript_1/1_Confidence_1.000_Length_381_transcripts_v2_25665	chloroplast photosystem ii 12 kda extrinsic protein	-1.39253		NC
	transcripts_v2_12063	photosystem ii 44 kda protein	-0.13774				Locus_36907_Transcript_1/1_Confidence_1.000_Length_111_transcripts_v2_34107	photosystem i core protein	0.838173		NC		Locus_5161_Transcript_1/3_Confidence_1.000_Length_109_transcripts_v2_55086	---NA---	0.102241		NC
	Locus_62718_Transcript_1/1_Confidence_1.000_Length_122_transcripts_v2_65392	photosystem ii protein d1	0.46785				transcripts_v2_70541	photosystem ii protein d1	-1.45943	NC	NC		Locus_8160_Transcript_1/1_Confidence_1.000_Length_433_transcripts_v2_71115	0	-0.634177
	Locus_8160_Transcript_1/1_Confidence_1.000_Length_433_transcripts_v2_71115	0	0.602662				Locus_57499_Transcript_2/2_Confidence_1.000_Length_202_transcripts_v2_50629	---NA---	-1.53932				Locus_16570_Transcript_1/1_Confidence_1.000_Length_497_transcripts_v2_3694	Photosystem_I_reaction_center_subunit_IV_B,_chloroplastic_(PSAE2)	0.376505
	Locus_16570_Transcript_1/1_Confidence_1.000_Length_497_transcripts_v2_3694	Photosystem_I_reaction_center_subunit_IV_B,_chloroplastic_(PSAE2)	0.457745				transcripts_v2_25055	Photosystem_I_P700_chlorophyll_a_apoprotein_A1_(psaA)	0.337217				Locus_21448_Transcript_3/9_Confidence_0.143_Length_122_transcripts_v2_23300	---NA---	0.0473977	NC	NC
	Locus_25210_Transcript_1/1_Confidence_1.000_Length_100_transcripts_v2_23398	---NA---	-1.49512		NC		Locus_48866_Transcript_1/1_Confidence_1.000_Length_190_transcripts_v2_41143	magnesium-protoporphyrin ix methyltransferase	-0.260321	NC			transcripts_v2_23351	---NA---	0.124904	NC	NC
	transcripts_v2_34789	Photosystem_I_reaction_center_subunit_XI_(psaL)	-1.83592		NC		Locus_49739_Transcript_1/1_Confidence_1.000_Length_100_transcripts_v2_44740	---NA---	-0.945216				transcripts_v2_23347	---NA---	0.131593	NC	NC
	Locus_10922_Transcript_1/2_Confidence_0.220_Length_100_transcripts_v2_12068	---NA---	-1.52344				Locus_12814_Transcript_1/1_Confidence_0.750_Length_105_transcripts_v2_12035	---NA---	0.61068	NC			transcripts_v2_23318	---NA---	0.0521172	NC	NC
	Locus_56575_Transcript_1/1_Confidence_1.000_Length_581_transcripts_v2_45674	Photosystem_I_reaction_center_subunit_III_(psaF)	0.981853				transcripts_v2_54884	photosystem i p700 chlorophyll a apoprotein a1	-0.700663				transcripts_v2_23310	---NA---	0.0441744	NC	NC
	transcripts_v2_23158	photosystem i p700 chlorophyll a apoprotein a1	-0.448781				Locus_456_Transcript_3/3_Confidence_0.778_Length_146_transcripts_v2_44556	photosystem i p700 chlorophyll a apoprotein a1	-0.249518				transcripts_v2_23304	---NA---	0.142744	NC	NC
	transcripts_v2_30080	---NA---	1.72066				Locus_4739_Transcript_3/4_Confidence_0.500_Length_639_transcripts_v2_35076	0	0.460874	NC			Locus_12578_Transcript_1/1_Confidence_0.511_Length_126_transcripts_v2_11927	photosystem ii protein d1	0.167887	NC	NC
	transcripts_v2_26768	photosystem i p700 chlorophyll a apoprotein a1	-0.36546				Locus_10043_Transcript_1/1_Confidence_1.000_Length_339_transcripts_v2_5512	photosystem i subunit xi	0.359969	NC			Locus_10922_Transcript_1/2_Confidence_0.220_Length_100_transcripts_v2_12068	---NA---	-3.36457
	transcripts_v2_3511	photosystem ii cp43 protein	-0.171661	NC	NC		Locus_8121_Transcript_6/7_Confidence_0.231_Length_280_transcripts_v2_71327	photosystem ii p680 chlorophyll a apoprotein	-1.15418				Locus_56575_Transcript_1/1_Confidence_1.000_Length_581_transcripts_v2_45674	Photosystem_I_reaction_center_subunit_III_(psaF)	-2.24489
	Locus_33571_Transcript_1/1_Confidence_1.000_Length_107_transcripts_v2_34132	---NA---	0.299733	NC	NC		transcripts_v2_12063	photosystem ii 44 kda protein	-0.0996458				transcripts_v2_23158	photosystem i p700 chlorophyll a apoprotein a1	-0.145443
	Locus_48656_Transcript_1/1_Confidence_1.000_Length_133_transcripts_v2_44603	photosystem i p700 chlorophyll a apoprotein a2	-0.678535	NC	NC		Locus_62718_Transcript_1/1_Confidence_1.000_Length_122_transcripts_v2_65392	photosystem ii protein d1	-1.32115				Locus_19359_Transcript_1/5_Confidence_0.224_Length_127_transcripts_v2_11924	---NA---	0.133656	NC	NC
	Locus_512_Transcript_5/6_Confidence_0.282_Length_156_transcripts_v2_54892	photosystem ii protein d1	0.484903	NC			transcripts_v2_7035	hypothetical protein	0.690464	NC			transcripts_v2_35083	0	-0.953342		NC
	Locus_43853_Transcript_1/1_Confidence_1.000_Length_211_transcripts_v2_39516	photosystem i p700 chlorophyll a apoprotein a2	-0.229455	NC	NC		transcripts_v2_54596	photosystem ii protein d2	-1.15704	NC	NC		transcripts_v2_5653	photosystem i reaction center subunit ii	-0.872357	NC	NC
	Locus_9529_Transcript_1/1_Confidence_1.000_Length_136_transcripts_v2_72910	p700 chlorophyll a-apoprotein a2	-0.712563	NC	NC		Locus_8160_Transcript_1/1_Confidence_1.000_Length_433_transcripts_v2_71115	0	-0.0315145				Locus_5161_Transcript_2/3_Confidence_0.053_Length_129_transcripts_v2_55009	---NA---	0.0787437	NC	NC
	transcripts_v2_23366	---NA---	0.181082	NC	NC		Locus_16570_Transcript_1/1_Confidence_1.000_Length_497_transcripts_v2_3694	Photosystem_I_reaction_center_subunit_IV_B,_chloroplastic_(PSAE2)	0.83425				Locus_20210_Transcript_1/1_Confidence_0.340_Length_130_transcripts_v2_23262	photosystem ii protein d1	1.20541	NC
	Locus_760_Transcript_7/7_Confidence_0.375_Length_113_transcripts_v2_70550	---NA---	0.275525	NC	NC		Locus_25210_Transcript_1/1_Confidence_1.000_Length_100_transcripts_v2_23398	---NA---	-0.928128		NC		transcripts_v2_30080	---NA---	0.0304976
	Locus_18055_Transcript_1/1_Confidence_1.000_Length_206_transcripts_v2_9219	---NA---	-0.00184765	NC	NC		transcripts_v2_34789	Photosystem_I_reaction_center_subunit_XI_(psaL)	-1.83592		NC		transcripts_v2_26768	photosystem i p700 chlorophyll a apoprotein a1	-0.328127
	Locus_20210_Transcript_1/1_Confidence_0.340_Length_130_transcripts_v2_23262	photosystem ii protein d1	2.34844	NC			Locus_10922_Transcript_1/2_Confidence_0.220_Length_100_transcripts_v2_12068	---NA---	-4.88801
							Locus_56575_Transcript_1/1_Confidence_1.000_Length_581_transcripts_v2_45674	Photosystem_I_reaction_center_subunit_III_(psaF)	-1.26303
							transcripts_v2_23158	photosystem i p700 chlorophyll a apoprotein a1	-0.594224
							transcripts_v2_35083	0	0.793656	NC
							transcripts_v2_30080	---NA---	1.75115
							transcripts_v2_26768	photosystem i p700 chlorophyll a apoprotein a1	-0.693587

## Sheet: Generation precursor metabol...
Thermal stress						Virulent treatment						Virulence (virulent vs thermal stress treatment)
Set	Contig name	Annotation	Log2 fold change	Conservation among treatment		Set	Contig name	Annotation	Log2 fold change	Conservation among treatment		Set	Contig name	Annotation	Log2 fold change	Conservation among treatment
				Virulent	Virulence					Thermal stress	Virulence					Thermal stress	Virulent
Up-regulated	Locus_36065_Transcript_3/3_Confidence_0.450_Length_118_transcripts_v2_34085	---NA---	0.75524		NC	Up-regulated	transcripts_v2_23240	photosystem ii protein d1	0.793835			Up-regulated	transcripts_v2_23240	photosystem ii protein d1	0.175866
	Locus_19359_Transcript_5/5_Confidence_0.327_Length_123_transcripts_v2_11943	---NA---	0.699405		NC		Locus_512_Transcript_5/6_Confidence_0.282_Length_156_transcripts_v2_54892	photosystem ii protein d1	0.0959985	NC	NC		transcripts_v2_25759	atp synthase beta chain	0.793448	NC	NC
	Locus_9028_Transcript_1/1_Confidence_1.000_Length_580_transcripts_v2_72160	Photosystem_I_iron-sulfur_center_(psaC)	2.26704	NC	NC		transcripts_v2_54987	photosystem ii protein d1	0.739013				transcripts_v2_54987	photosystem ii protein d1	0.239427
	Locus_21448_Transcript_3/9_Confidence_0.143_Length_122_transcripts_v2_23300	---NA---	0.756853		NC		transcripts_v2_23239	photosystem ii protein d1	0.894216				transcripts_v2_3924	photosystem ii cp43 protein	0.579172	NC	NC
	transcripts_v2_55722	Cytochrome_c_oxidase_subunit_1_(COI)	1.26382		NC		transcripts_v2_11890	photosystem ii protein d1	0.993813				transcripts_v2_23239	photosystem ii protein d1	0.0309557
	Locus_39905_Transcript_1/1_Confidence_0.440_Length_116_transcripts_v2_34094	photosystem ii d2 protein	0.541688				Locus_8207_Transcript_1/1_Confidence_1.000_Length_647_transcripts_v2_70933	Ferredoxin_	1.10074		NC		transcripts_v2_11890	photosystem ii protein d1	0.182341
	Locus_10544_Transcript_1/1_Confidence_1.000_Length_214_transcripts_v2_8833	bifunctional aconitate hydratase 2 2-methylisocitrate dehydratase	1.70791	NC	NC		transcripts_v2_11922	photosystem ii protein d1	0.681716				transcripts_v2_11922	photosystem ii protein d1	0.193017
	transcripts_v2_54987	photosystem ii protein d1	0.499586				transcripts_v2_3511	photosystem ii cp43 protein	0.121198	NC			Locus_1699_Transcript_1/6_Confidence_0.529_Length_334_transcripts_v2_5586	cytochrome b	0.767159	NC	NC
	transcripts_v2_586	fructose-bisphosphate aldolase	1.89765	NC	NC		Locus_15081_Transcript_1/1_Confidence_1.000_Length_408_transcripts_v2_4569	bifunctional aconitate hydratase 2 2-methylisocitrate dehydratase	1.92394		NC		transcripts_v2_3511	photosystem ii cp43 protein	0.292858	NC
	Locus_24509_Transcript_1/1_Confidence_0.100_Length_108_transcripts_v2_23360	photosystem ii protein d1	0.51317				Locus_20210_Transcript_1/1_Confidence_0.340_Length_130_transcripts_v2_23262	photosystem ii protein d1	3.55384	NC	NC		transcripts_v2_11915	photosystem ii protein d1	0.240385
	transcripts_v2_11956	photosystem ii protein d1	0.85528		NC		transcripts_v2_11915	photosystem ii protein d1	0.676623				transcripts_v2_11879	---NA---	0.217301
	transcripts_v2_72908	---NA---	0.96641				transcripts_v2_11879	---NA---	1.20423				transcripts_v2_44616	photosystem ii protein d1	0.0106002
	transcripts_v2_11922	photosystem ii protein d1	0.488699				transcripts_v2_44616	photosystem ii protein d1	0.744333				transcripts_v2_11909	photosystem ii protein d1	0.0229663
	transcripts_v2_11915	photosystem ii protein d1	0.436237				Locus_29500_Transcript_1/1_Confidence_1.000_Length_165_transcripts_v2_23006	cytochrome b6 f complex subunit iv	0.188512		NC		transcripts_v2_20019	---NA---	0.422841	NC
	Locus_31704_Transcript_1/1_Confidence_1.000_Length_188_transcripts_v2_31174	eno1 protein	2.22939	NC	NC		transcripts_v2_11909	photosystem ii protein d1	0.840147				transcripts_v2_48044	photosystem ii p680 chlorophyll a apoprotein	0.264253
	transcripts_v2_11909	photosystem ii protein d1	0.817181				transcripts_v2_20019	---NA---	0.0401336	NC			Locus_5161_Transcript_3/3_Confidence_0.192_Length_134_transcripts_v2_54981	photosystem ii protein d1	0.278959
	transcripts_v2_23264	photosystem ii protein d1	0.944141				transcripts_v2_48044	photosystem ii p680 chlorophyll a apoprotein	0.846069				Locus_24509_Transcript_1/1_Confidence_0.100_Length_108_transcripts_v2_23360	photosystem ii protein d1	0.206763
	transcripts_v2_23261	photosystem ii protein d1	0.476323				Locus_5161_Transcript_3/3_Confidence_0.192_Length_134_transcripts_v2_54981	photosystem ii protein d1	0.687037				Locus_1216_Transcript_1/1_Confidence_1.000_Length_275_transcripts_v2_6781	atp synthase alpha subunit	0.37426	NC	NC
	transcripts_v2_23257	---NA---	0.770478				transcripts_v2_10372	fructose- -bisphosphate	1.40578		NC		transcripts_v2_11797	---NA---	0.278986
	transcripts_v2_23240	photosystem ii protein d1	0.617969				Locus_24509_Transcript_1/1_Confidence_0.100_Length_108_transcripts_v2_23360	photosystem ii protein d1	0.719933				transcripts_v2_11791	cytochrome b	0.600392	NC
	transcripts_v2_23239	photosystem ii protein d1	0.863261				Locus_5161_Transcript_1/3_Confidence_1.000_Length_109_transcripts_v2_55086	---NA---	0.849638		NC		Locus_34195_Transcript_1/1_Confidence_1.000_Length_108_transcripts_v2_34128	photosystem ii protein d1	0.523483
	Locus_26568_Transcript_1/1_Confidence_0.233_Length_109_transcripts_v2_23353	photosystem ii protein d1	0.528665				transcripts_v2_11797	---NA---	1.18668				transcripts_v2_12067	---NA---	0.315126
	Locus_15745_Transcript_1/2_Confidence_1.000_Length_1994_transcripts_v2_237	cytochrome b5	1.45475	NC	NC		transcripts_v2_11791	cytochrome b	0.166331	NC			transcripts_v2_11813	cytochrome oxidase subunit i	0.642748	NC
	transcripts_v2_12067	---NA---	0.630844				Locus_34195_Transcript_1/1_Confidence_1.000_Length_108_transcripts_v2_34128	photosystem ii protein d1	0.970478				Locus_3398_Transcript_1/1_Confidence_0.314_Length_117_transcripts_v2_34086	photosystem ii protein d1	0.170607
	Locus_3211_Transcript_1/1_Confidence_1.000_Length_381_transcripts_v2_25665	chloroplast photosystem ii 12 kda extrinsic protein	2.28294		NC		transcripts_v2_12067	---NA---	0.94597				Locus_14345_Transcript_1/1_Confidence_0.200_Length_126_transcripts_v2_11928	---NA---	0.245718
	Locus_14413_Transcript_1/1_Confidence_1.000_Length_387_transcripts_v2_4829	enolase 3	1.44425	NC	NC		Locus_2965_Transcript_1/1_Confidence_1.000_Length_342_transcripts_v2_15766	nadh dehydrogenase subunit 2	5.69237		NC		Locus_30039_Transcript_1/1_Confidence_1.000_Length_109_transcripts_v2_34113	photosystem ii protein d1	0.271581
	Locus_9279_Transcript_1/1_Confidence_1.000_Length_796_transcripts_v2_71991	NADH-ubiquinone_oxidoreductase_chain_4_(ND4)	1.03987	NC	NC		transcripts_v2_11813	cytochrome oxidase subunit i	0.0167659	NC			transcripts_v2_12013	photosystem ii protein d1	0.224419
	transcripts_v2_12016	photosystem ii protein d1	0.465585		NC		Locus_3398_Transcript_1/1_Confidence_0.314_Length_117_transcripts_v2_34086	photosystem ii protein d1	1.13993				transcripts_v2_9273	cytochrome b	0.505236	NC
	transcripts_v2_12013	photosystem ii protein d1	0.505294				Locus_20373_Transcript_1/1_Confidence_0.339_Length_134_transcripts_v2_23226	photosystem ii protein d1	0.945319		NC		Locus_30010_Transcript_1/1_Confidence_1.000_Length_354_transcripts_v2_25924	nadh dehydrogenase subunit 4	2.47325	NC	NC
	Locus_18672_Transcript_1/1_Confidence_1.000_Length_660_transcripts_v2_2579	Succinate_dehydrogenase_[ubiquinone]_iron-sulfur_subunit_2,_mitochondrial_(SDH2-2)	1.59545	NC	NC		Locus_25927_Transcript_1/1_Confidence_1.000_Length_169_transcripts_v2_22519	---NA---	1.24188		NC		Locus_58152_Transcript_1/1_Confidence_1.000_Length_214_transcripts_v2_49851	cytochrome oxidase subunit i	0.867266	NC	NC
	transcripts_v2_21338	citrate synthase	3.73213	NC	NC		Locus_36065_Transcript_3/3_Confidence_0.450_Length_118_transcripts_v2_34085	---NA---	0.868854		NC		Locus_34193_Transcript_1/1_Confidence_1.000_Length_529_transcripts_v2_24859	NADH-ubiquinone_oxidoreductase_chain_4_(ndh-4)	1.53835	NC
	Locus_26911_Transcript_1/1_Confidence_1.000_Length_442_transcripts_v2_14811	Enolase_(Fragment)_	2.03427		NC		Locus_14345_Transcript_1/1_Confidence_0.200_Length_126_transcripts_v2_11928	---NA---	1.20304				Locus_19150_Transcript_1/1_Confidence_1.000_Length_165_transcripts_v2_11663	---NA---	2.71109	NC	NC
	transcripts_v2_49621	photosystem ii cp47 protein	0.752209				Locus_30039_Transcript_1/1_Confidence_1.000_Length_109_transcripts_v2_34113	photosystem ii protein d1	0.824011				Locus_55261_Transcript_1/1_Confidence_1.000_Length_284_transcripts_v2_47593	cytochrome oxidase subunit i	1.06495	NC	NC
	transcripts_v2_72558	photosystem ii protein d1	0.339525		NC		transcripts_v2_34068	---NA---	0.781588		NC		Locus_39905_Transcript_1/1_Confidence_0.440_Length_116_transcripts_v2_34094	photosystem ii d2 protein	0.299394
	Locus_29500_Transcript_1/1_Confidence_1.000_Length_165_transcripts_v2_23006	cytochrome b6 f complex subunit iv	0.156891		NC		transcripts_v2_12016	photosystem ii protein d1	0.606777		NC		Locus_4753_Transcript_9/9_Confidence_0.286_Length_502_transcripts_v2_35473	0	1.05209	NC
	transcripts_v2_34068	---NA---	0.715528		NC		transcripts_v2_3328	protein	1.21443		NC		Locus_12190_Transcript_1/1_Confidence_1.000_Length_128_transcripts_v2_11912	---NA---	0.587006	NC	NC
	transcripts_v2_11890	photosystem ii protein d1	0.811472				transcripts_v2_12013	photosystem ii protein d1	0.729714				Locus_20585_Transcript_1/1_Confidence_0.143_Length_108_transcripts_v2_23356	photosystem ii protein d1	0.314153
	Locus_12162_Transcript_1/1_Confidence_1.000_Length_431_transcripts_v2_4307	Cytochrome_b559_subunit_beta_(psbF)	1.05535	NC	NC		transcripts_v2_9273	cytochrome b	0.14365	NC			Locus_26568_Transcript_1/1_Confidence_0.233_Length_109_transcripts_v2_23353	photosystem ii protein d1	0.147274
	Locus_19460_Transcript_1/1_Confidence_0.154_Length_109_transcripts_v2_12011	photosystem ii protein d1	0.566792				Locus_40196_Transcript_1/1_Confidence_1.000_Length_171_transcripts_v2_43333	bifunctional aconitate hydratase 2 2-methylisocitrate dehydratase	2.35483		NC		transcripts_v2_72908	---NA---	0.206743
	transcripts_v2_11879	---NA---	0.986925				transcripts_v2_2599	cytochrome b6	0.698609		NC		transcripts_v2_49621	photosystem ii cp47 protein	0.366109
	Locus_15745_Transcript_2/2_Confidence_1.000_Length_1945_transcripts_v2_251	cytochrome b5	1.58675	NC	NC		Locus_34193_Transcript_1/1_Confidence_1.000_Length_529_transcripts_v2_24859	NADH-ubiquinone_oxidoreductase_chain_4_(ndh-4)	2.31483	NC			transcripts_v2_23264	photosystem ii protein d1	0.204364
	Locus_5161_Transcript_2/3_Confidence_0.053_Length_129_transcripts_v2_55009	---NA---	0.754094		NC		Locus_19359_Transcript_1/5_Confidence_0.224_Length_127_transcripts_v2_11924	---NA---	0.806221		NC		transcripts_v2_23261	photosystem ii protein d1	0.285297
	Locus_24294_Transcript_1/1_Confidence_1.000_Length_338_transcripts_v2_15842	phosphoenolpyruvate carboxylase	1.94131	NC	NC		Locus_51148_Transcript_1/1_Confidence_1.000_Length_169_transcripts_v2_53952	pyruvate	3.36775		NC		transcripts_v2_23257	---NA---	0.0045231
	Locus_14345_Transcript_1/1_Confidence_0.200_Length_126_transcripts_v2_11928	---NA---	0.957318				transcripts_v2_72558	photosystem ii protein d1	0.16162		NC		Locus_1699_Transcript_6/6_Confidence_0.706_Length_369_transcripts_v2_5078	cytochrome b	0.805737	NC	NC
	Locus_19359_Transcript_1/5_Confidence_0.224_Length_127_transcripts_v2_11924	---NA---	0.672565		NC		Locus_19359_Transcript_5/5_Confidence_0.327_Length_123_transcripts_v2_11943	---NA---	0.817293		NC		Locus_19460_Transcript_1/1_Confidence_0.154_Length_109_transcripts_v2_12011	photosystem ii protein d1	0.316883
	Locus_13254_Transcript_1/1_Confidence_1.000_Length_566_transcripts_v2_3164	Phosphoglycerate_kinase_(pgkA)	1.79986	NC	NC		transcripts_v2_23351	---NA---	0.922405		NC	Control	transcripts_v2_34322	citrate synthase	0.252165
	Locus_3398_Transcript_1/1_Confidence_0.314_Length_117_transcripts_v2_34086	photosystem ii protein d1	0.969327				Locus_5161_Transcript_2/3_Confidence_0.053_Length_129_transcripts_v2_55009	---NA---	0.832837		NC		Locus_16_Transcript_1/1_Confidence_1.000_Length_756_transcripts_v2_2053	NADH-ubiquinone_oxidoreductase_chain_5_(ndh-5)	0.214342
	Locus_5161_Transcript_3/3_Confidence_0.192_Length_134_transcripts_v2_54981	photosystem ii protein d1	0.408079				transcripts_v2_23347	---NA---	0.896629		NC		transcripts_v2_10372	fructose- -bisphosphate	-0.827308	NC	NC
	Locus_20585_Transcript_1/1_Confidence_0.143_Length_108_transcripts_v2_23356	photosystem ii protein d1	0.498352				Locus_26911_Transcript_1/1_Confidence_1.000_Length_442_transcripts_v2_14811	Enolase_(Fragment)_	1.61129		NC		Locus_67188_Transcript_1/1_Confidence_0.148_Length_111_transcripts_v2_65424	photosystem ii protein d1	2	NC
	transcripts_v2_17403	phosphoglycerate kinase	1.59716	NC	NC		Locus_39905_Transcript_1/1_Confidence_0.440_Length_116_transcripts_v2_34094	photosystem ii d2 protein	0.841082				Locus_67647_Transcript_1/1_Confidence_0.423_Length_123_transcripts_v2_65388	---NA---	-2.33278
	Locus_13185_Transcript_1/1_Confidence_1.000_Length_670_transcripts_v2_2520	Pyruvate_kinase_(PYK)	1.99754	NC	NC		Locus_4753_Transcript_9/9_Confidence_0.286_Length_502_transcripts_v2_35473	0	0.781328	NC			transcripts_v2_72558	photosystem ii protein d1	-0.177905	NC	NC
	Locus_44817_Transcript_1/1_Confidence_1.000_Length_119_transcripts_v2_44653	---NA---	0.790014		NC		Locus_12578_Transcript_1/1_Confidence_0.511_Length_126_transcripts_v2_11927	photosystem ii protein d1	0.746073		NC		transcripts_v2_60569	6- liver type-like	1.16993
	Locus_2965_Transcript_1/1_Confidence_1.000_Length_342_transcripts_v2_15766	nadh dehydrogenase subunit 2	5.50875		NC		transcripts_v2_23318	---NA---	0.803712		NC		Locus_409_Transcript_2/3_Confidence_0.750_Length_3538_transcripts_v2_34210	oxoglutarate (alpha-ketoglutarate) dehydrogenase	0.526644
	Locus_8207_Transcript_1/1_Confidence_1.000_Length_647_transcripts_v2_70933	Ferredoxin_	1.62837		NC		transcripts_v2_23310	---NA---	0.859026		NC		Locus_1297_Transcript_2/2_Confidence_1.000_Length_856_transcripts_v2_1672	V-type_proton_ATPase_16_kDa_proteolipid_subunit_(Atp6v0c)	-1.1932	NC	NC
	transcripts_v2_3013	aldolase a	1.81715	NC	NC		Locus_20585_Transcript_1/1_Confidence_0.143_Length_108_transcripts_v2_23356	photosystem ii protein d1	0.812505				transcripts_v2_65367	---NA---	-1.39327
	transcripts_v2_10372	fructose- -bisphosphate	2.23309		NC		Locus_3211_Transcript_1/1_Confidence_1.000_Length_381_transcripts_v2_25665	chloroplast photosystem ii 12 kda extrinsic protein	0.890412		NC		transcripts_v2_65326	photosystem ii protein d1	-3.13816
	Locus_5025_Transcript_1/1_Confidence_1.000_Length_747_transcripts_v2_45371	2,3-bisphosphoglycerate-dependent_phosphoglycerate_mutase_(gpmA)	1.35761	NC	NC		Locus_26568_Transcript_1/1_Confidence_0.233_Length_109_transcripts_v2_23353	photosystem ii protein d1	0.675939				transcripts_v2_65318	photosystem ii protein d1	1.85997
	Locus_5524_Transcript_1/1_Confidence_1.000_Length_1353_transcripts_v2_44934	pyruvate	1.65505	NC	NC		transcripts_v2_72908	---NA---	1.17315				Locus_12490_Transcript_1/1_Confidence_1.000_Length_544_transcripts_v2_3322	ATP_synthase_subunit_alpha_(atpA)	-0.980146	NC	NC
	Locus_2397_Transcript_1/1_Confidence_1.000_Length_558_transcripts_v2_14097	0	1.10128	NC	NC		transcripts_v2_49621	photosystem ii cp47 protein	1.11832				Locus_3532_Transcript_1/1_Confidence_1.000_Length_681_transcripts_v2_24371	ATP_synthase_subunit_b,_mitochondrial_(ATP5F1)	-0.144601	NC	NC
	transcripts_v2_11797	---NA---	0.907695				transcripts_v2_23304	---NA---	0.844094		NC		transcripts_v2_34148	---NA---	-0.138994
	transcripts_v2_3328	protein	2.12602		NC		transcripts_v2_23264	photosystem ii protein d1	1.1485				Locus_18672_Transcript_1/1_Confidence_1.000_Length_660_transcripts_v2_2579	Succinate_dehydrogenase_[ubiquinone]_iron-sulfur_subunit_2,_mitochondrial_(SDH2-2)	-1.12897	NC
	Locus_34987_Transcript_1/1_Confidence_1.000_Length_284_transcripts_v2_26936	enolase	1.45656	NC	NC		transcripts_v2_23261	photosystem ii protein d1	0.76162				Locus_60790_Transcript_1/1_Confidence_1.000_Length_679_transcripts_v2_55617	Putative_glycogen_[starch]_synthase_(CG6904)	-1.04963		NC
	transcripts_v2_2599	cytochrome b6	0.582247		NC		transcripts_v2_55722	Cytochrome_c_oxidase_subunit_1_(COI)	0.667693		NC		Locus_22681_Transcript_1/1_Confidence_1.000_Length_258_transcripts_v2_17453	isocitrate nadp-dependent	-1.60127	NC
	Locus_30793_Transcript_1/1_Confidence_1.000_Length_460_transcripts_v2_25144	Aconitate_hydratase_2_(acnB)	1.30821	NC	NC		transcripts_v2_11956	photosystem ii protein d1	0.942651		NC		Locus_46334_Transcript_1/1_Confidence_1.000_Length_952_transcripts_v2_34652	Oxygen-evolving_enhancer_protein_1,_chloroplastic_(PSBO)	-0.330167
	transcripts_v2_45433	Oxygen-evolving_enhancer_protein_1,_chloroplastic_(PSBO)	1.61208	NC	NC		transcripts_v2_23257	---NA---	0.775001				Locus_70739_Transcript_1/1_Confidence_1.000_Length_204_transcripts_v2_67436	phosphorylase kinase alpha 2	-2.18903		NC
	Locus_5161_Transcript_1/3_Confidence_1.000_Length_109_transcripts_v2_55086	---NA---	0.747397		NC		Locus_21448_Transcript_3/9_Confidence_0.143_Length_122_transcripts_v2_23300	---NA---	0.804251		NC		Locus_9028_Transcript_1/1_Confidence_1.000_Length_580_transcripts_v2_72160	Photosystem_I_iron-sulfur_center_(psaC)	-1.52127	NC
	transcripts_v2_19207	isocitrate dehydrogenase	1.86091	NC	NC		Locus_44817_Transcript_1/1_Confidence_1.000_Length_119_transcripts_v2_44653	---NA---	0.860365		NC		Locus_13706_Transcript_1/1_Confidence_1.000_Length_445_transcripts_v2_4170	ATP_synthase_subunit_d,_mitochondrial_(Atp5h)	0.66855	NC	NC
	Locus_34195_Transcript_1/1_Confidence_1.000_Length_108_transcripts_v2_34128	photosystem ii protein d1	0.446995				Locus_19460_Transcript_1/1_Confidence_0.154_Length_109_transcripts_v2_12011	photosystem ii protein d1	0.883675				Locus_48412_Transcript_1/1_Confidence_1.000_Length_166_transcripts_v2_44163	mitochondrial atp synthase delta	0.0297188	NC	NC
	Locus_25927_Transcript_1/1_Confidence_1.000_Length_169_transcripts_v2_22519	---NA---	1.6571		NC	Control	transcripts_v2_34322	citrate synthase	0.22221				Locus_14423_Transcript_1/1_Confidence_1.000_Length_217_transcripts_v2_8720	citrate -synthase	-1.37645
	Locus_22681_Transcript_1/1_Confidence_1.000_Length_258_transcripts_v2_17453	isocitrate nadp-dependent	1.96217	NC	NC		Locus_16_Transcript_1/1_Confidence_1.000_Length_756_transcripts_v2_2053	NADH-ubiquinone_oxidoreductase_chain_5_(ndh-5)	1.0576				transcripts_v2_5146	phosphoglycerate mutase	-1.37116	NC
	transcripts_v2_44616	photosystem ii protein d1	0.733733				Locus_67188_Transcript_1/1_Confidence_0.148_Length_111_transcripts_v2_65424	photosystem ii protein d1	2	NC			transcripts_v2_34068	---NA---	0.0660603	NC	NC
	Locus_16566_Transcript_1/1_Confidence_1.000_Length_446_transcripts_v2_4160	Probable_malate:quinone_oxidoreductase_(mqo)	1.99745	NC	NC		Locus_67647_Transcript_1/1_Confidence_0.423_Length_123_transcripts_v2_65388	---NA---	-1.31803				Locus_27825_Transcript_1/1_Confidence_1.000_Length_442_transcripts_v2_14813	Fumarate_hydratase,_mitochondrial_(Fh)	-4.27245
	transcripts_v2_48044	photosystem ii p680 chlorophyll a apoprotein	0.581816				transcripts_v2_65402	photosystem ii protein d1	-2.96717				Locus_34_Transcript_2/6_Confidence_0.417_Length_316_transcripts_v2_26379	atp synthase cf1 alpha subunit	-0.444068	NC	NC
	transcripts_v2_23351	---NA---	0.797501		NC		transcripts_v2_60569	6- liver type-like	-1.0736				transcripts_v2_19207	isocitrate dehydrogenase	-0.970461	NC
	Locus_12578_Transcript_1/1_Confidence_0.511_Length_126_transcripts_v2_11927	photosystem ii protein d1	0.578186		NC		Locus_409_Transcript_2/3_Confidence_0.750_Length_3538_transcripts_v2_34210	oxoglutarate (alpha-ketoglutarate) dehydrogenase	-0.36249				transcripts_v2_5077	cytochrome partial	0.415682
	transcripts_v2_23347	---NA---	0.765036		NC		transcripts_v2_65367	---NA---	-0.672031				Locus_7791_Transcript_1/1_Confidence_1.000_Length_223_transcripts_v2_66958	atp synthase delta chain	-0.674625	NC	NC
	Locus_51148_Transcript_1/1_Confidence_1.000_Length_169_transcripts_v2_53952	pyruvate	4.31897		NC		transcripts_v2_65326	photosystem ii protein d1	-1.29422				Locus_28826_Transcript_1/1_Confidence_1.000_Length_1043_transcripts_v2_12777	glycogen synthase	-3.16065
	transcripts_v2_23318	---NA---	0.751595		NC		transcripts_v2_65318	photosystem ii protein d1	-0.21042				Locus_8322_Transcript_4/4_Confidence_0.737_Length_111_transcripts_v2_71733	photosystem ii protein d1	1.60842
	transcripts_v2_23310	---NA---	0.814852		NC		transcripts_v2_34148	---NA---	-0.185655				Locus_53438_Transcript_1/1_Confidence_1.000_Length_196_transcripts_v2_51032	dehydrogenase e1 and transketolase domain containing 1	1.45776
	transcripts_v2_5146	phosphoglycerate mutase	1.86223	NC	NC		Locus_18672_Transcript_1/1_Confidence_1.000_Length_660_transcripts_v2_2579	Succinate_dehydrogenase_[ubiquinone]_iron-sulfur_subunit_2,_mitochondrial_(SDH2-2)	0.46648	NC			Locus_30233_Transcript_1/1_Confidence_1.000_Length_315_transcripts_v2_26389	probable phosphorylase b kinase regulatory subunit alpha	0.156119
	transcripts_v2_23304	---NA---	0.70135		NC		Locus_22681_Transcript_1/1_Confidence_1.000_Length_258_transcripts_v2_17453	isocitrate nadp-dependent	0.360904	NC			Locus_10545_Transcript_1/1_Confidence_1.000_Length_704_transcripts_v2_2332	Aconitate_hydratase_2_(acnB)	-0.226822
	transcripts_v2_6202	phosphoglyceromutase	2.6129	NC	NC		Locus_46334_Transcript_1/1_Confidence_1.000_Length_952_transcripts_v2_34652	Oxygen-evolving_enhancer_protein_1,_chloroplastic_(PSBO)	0.531433				transcripts_v2_25897	fructose- -bisphosphate	-1.51906
	Locus_40196_Transcript_1/1_Confidence_1.000_Length_171_transcripts_v2_43333	bifunctional aconitate hydratase 2 2-methylisocitrate dehydratase	2.80086		NC		Locus_9028_Transcript_1/1_Confidence_1.000_Length_580_transcripts_v2_72160	Photosystem_I_iron-sulfur_center_(psaC)	0.745771	NC			Locus_36065_Transcript_3/3_Confidence_0.450_Length_118_transcripts_v2_34085	---NA---	0.113614	NC	NC
	Locus_30039_Transcript_1/1_Confidence_1.000_Length_109_transcripts_v2_34113	photosystem ii protein d1	0.552431				Locus_14423_Transcript_1/1_Confidence_1.000_Length_217_transcripts_v2_8720	citrate -synthase	-0.644241				transcripts_v2_45433	Oxygen-evolving_enhancer_protein_1,_chloroplastic_(PSBO)	-0.98477	NC
	Locus_15081_Transcript_1/1_Confidence_1.000_Length_408_transcripts_v2_4569	bifunctional aconitate hydratase 2 2-methylisocitrate dehydratase	2.34867		NC		transcripts_v2_5146	phosphoglycerate mutase	0.491076	NC			Locus_16566_Transcript_1/1_Confidence_1.000_Length_446_transcripts_v2_4160	Probable_malate:quinone_oxidoreductase_(mqo)	-1.51299	NC
	Locus_43666_Transcript_1/1_Confidence_1.000_Length_248_transcripts_v2_37901	phosphoenolpyruvate carboxylase	1.99637	NC	NC		Locus_27825_Transcript_1/1_Confidence_1.000_Length_442_transcripts_v2_14813	Fumarate_hydratase,_mitochondrial_(Fh)	-3.98029				transcripts_v2_26201	atp synthase cf1 alpha subunit	0.0241775	NC	NC
	Locus_61412_Transcript_1/1_Confidence_1.000_Length_182_transcripts_v2_62546	glycogen synthase	4.38681	NC	NC		transcripts_v2_19207	isocitrate dehydrogenase	0.890452	NC			Locus_29500_Transcript_1/1_Confidence_1.000_Length_165_transcripts_v2_23006	cytochrome b6 f complex subunit iv	0.031621	NC	NC
	Locus_20373_Transcript_1/1_Confidence_0.339_Length_134_transcripts_v2_23226	photosystem ii protein d1	0.879381		NC		transcripts_v2_5077	cytochrome partial	0.182376				Locus_26401_Transcript_1/1_Confidence_1.000_Length_345_transcripts_v2_15737	phosphorylase b kinase	-3.41206
Control	transcripts_v2_34322	citrate synthase	-0.029955				Locus_28826_Transcript_1/1_Confidence_1.000_Length_1043_transcripts_v2_12777	glycogen synthase	-1.96347				Locus_6992_Transcript_1/1_Confidence_1.000_Length_1434_transcripts_v2_55277	fructose-bisphosphate aldolase c	0.668857
	Locus_16_Transcript_1/1_Confidence_1.000_Length_756_transcripts_v2_2053	NADH-ubiquinone_oxidoreductase_chain_5_(ndh-5)	0.843257				Locus_8322_Transcript_4/4_Confidence_0.737_Length_111_transcripts_v2_71733	photosystem ii protein d1	-0.422498				Locus_25927_Transcript_1/1_Confidence_1.000_Length_169_transcripts_v2_22519	---NA---	-0.415215	NC	NC
	Locus_67647_Transcript_1/1_Confidence_0.423_Length_123_transcripts_v2_65388	---NA---	1.01474				Locus_53438_Transcript_1/1_Confidence_1.000_Length_196_transcripts_v2_51032	dehydrogenase e1 and transketolase domain containing 1	-0.679049				Locus_29422_Transcript_1/1_Confidence_1.000_Length_185_transcripts_v2_21161	enolase	-1.35383
	transcripts_v2_65402	photosystem ii protein d1	-2.96717				Locus_30233_Transcript_1/1_Confidence_1.000_Length_315_transcripts_v2_26389	probable phosphorylase b kinase regulatory subunit alpha	-0.16259				Locus_1490_Transcript_1/8_Confidence_0.231_Length_1457_transcripts_v2_572	atp synthase subunit mitochondrial	-0.222544	NC	NC
	transcripts_v2_60569	6- liver type-like	-2.24353				Locus_10545_Transcript_1/1_Confidence_1.000_Length_704_transcripts_v2_2332	Aconitate_hydratase_2_(acnB)	0.319588				transcripts_v2_21338	citrate synthase	-2.4669	NC
	Locus_409_Transcript_2/3_Confidence_0.750_Length_3538_transcripts_v2_34210	oxoglutarate (alpha-ketoglutarate) dehydrogenase	-0.889134				transcripts_v2_25897	fructose- -bisphosphate	-0.223947				Locus_36137_Transcript_1/1_Confidence_1.000_Length_212_transcripts_v2_29504	photosystem ii d1 protein	-3.69711
	transcripts_v2_65367	---NA---	0.721243				transcripts_v2_45433	Oxygen-evolving_enhancer_protein_1,_chloroplastic_(PSBO)	0.627312	NC			Locus_70262_Transcript_1/1_Confidence_1.000_Length_192_transcripts_v2_67903	phosphorylase b kinase regulatory subunit beta isoform 2	-0.749457
	transcripts_v2_65326	photosystem ii protein d1	1.84394				Locus_16566_Transcript_1/1_Confidence_1.000_Length_446_transcripts_v2_4160	Probable_malate:quinone_oxidoreductase_(mqo)	0.484454	NC			Locus_11062_Transcript_1/1_Confidence_1.000_Length_236_transcripts_v2_7955	cytochrome b	0.0125416
	transcripts_v2_65318	photosystem ii protein d1	-2.07039				Locus_26401_Transcript_1/1_Confidence_1.000_Length_345_transcripts_v2_15737	phosphorylase b kinase	-3.92001				Locus_38222_Transcript_1/1_Confidence_1.000_Length_274_transcripts_v2_27151	atp synthase delta subunit	-0.60017	NC	NC
	transcripts_v2_34148	---NA---	-0.0466608				Locus_6992_Transcript_1/1_Confidence_1.000_Length_1434_transcripts_v2_55277	fructose-bisphosphate aldolase c	0.235195				Locus_12162_Transcript_1/1_Confidence_1.000_Length_431_transcripts_v2_4307	Cytochrome_b559_subunit_beta_(psbF)	-0.559275	NC
	Locus_60790_Transcript_1/1_Confidence_1.000_Length_679_transcripts_v2_55617	Putative_glycogen_[starch]_synthase_(CG6904)	1.04963	NC			Locus_29422_Transcript_1/1_Confidence_1.000_Length_185_transcripts_v2_21161	enolase	-0.435766				Locus_5025_Transcript_1/1_Confidence_1.000_Length_747_transcripts_v2_45371	2,3-bisphosphoglycerate-dependent_phosphoglycerate_mutase_(gpmA)	-0.860165	NC
	Locus_46334_Transcript_1/1_Confidence_1.000_Length_952_transcripts_v2_34652	Oxygen-evolving_enhancer_protein_1,_chloroplastic_(PSBO)	0.8616				transcripts_v2_21338	citrate synthase	1.26523	NC			transcripts_v2_45203	atp synthase cf1 alpha chain	0.422651	NC	NC
	Locus_70739_Transcript_1/1_Confidence_1.000_Length_204_transcripts_v2_67436	phosphorylase kinase alpha 2	2.18903	NC			transcripts_v2_3924	photosystem ii cp43 protein	0.273388		NC		Locus_48344_Transcript_2/2_Confidence_1.000_Length_1189_transcripts_v2_34505	atp synthase beta subunit	-0.478872	NC	NC
	Locus_34193_Transcript_1/1_Confidence_1.000_Length_529_transcripts_v2_24859	NADH-ubiquinone_oxidoreductase_chain_4_(ndh-4)	0.776472	NC	NC		Locus_36137_Transcript_1/1_Confidence_1.000_Length_212_transcripts_v2_29504	photosystem ii d1 protein	-2.94486				Locus_31704_Transcript_1/1_Confidence_1.000_Length_188_transcripts_v2_31174	eno1 protein	-1.40833	NC
	Locus_14423_Transcript_1/1_Confidence_1.000_Length_217_transcripts_v2_8720	citrate -synthase	0.732206				Locus_70262_Transcript_1/1_Confidence_1.000_Length_192_transcripts_v2_67903	phosphorylase b kinase regulatory subunit beta isoform 2	2.63459				Locus_40287_Transcript_1/1_Confidence_1.000_Length_223_transcripts_v2_38841	enolase	-0.288592
	Locus_27825_Transcript_1/1_Confidence_1.000_Length_442_transcripts_v2_14813	Fumarate_hydratase,_mitochondrial_(Fh)	0.292163				Locus_11062_Transcript_1/1_Confidence_1.000_Length_236_transcripts_v2_7955	cytochrome b	-0.123995				transcripts_v2_18475	photosystem ii protein d2	0.362342
	transcripts_v2_5077	cytochrome partial	-0.233307				Locus_12162_Transcript_1/1_Confidence_1.000_Length_431_transcripts_v2_4307	Cytochrome_b559_subunit_beta_(psbF)	0.496078	NC			Locus_61412_Transcript_1/1_Confidence_1.000_Length_182_transcripts_v2_62546	glycogen synthase	-4.38681	NC	NC
	Locus_28826_Transcript_1/1_Confidence_1.000_Length_1043_transcripts_v2_12777	glycogen synthase	1.19717				Locus_5025_Transcript_1/1_Confidence_1.000_Length_747_transcripts_v2_45371	2,3-bisphosphoglycerate-dependent_phosphoglycerate_mutase_(gpmA)	0.497446	NC			Locus_40196_Transcript_1/1_Confidence_1.000_Length_171_transcripts_v2_43333	bifunctional aconitate hydratase 2 2-methylisocitrate dehydratase	-0.446024	NC	NC
	Locus_8322_Transcript_4/4_Confidence_0.737_Length_111_transcripts_v2_71733	photosystem ii protein d1	-2.03092				Locus_31704_Transcript_1/1_Confidence_1.000_Length_188_transcripts_v2_31174	eno1 protein	0.821053	NC			Locus_16042_Transcript_1/1_Confidence_1.000_Length_1449_transcripts_v2_580	aconitate mitochondrial	0.0747678
	Locus_53438_Transcript_1/1_Confidence_1.000_Length_196_transcripts_v2_51032	dehydrogenase e1 and transketolase domain containing 1	-2.13681				Locus_40287_Transcript_1/1_Confidence_1.000_Length_223_transcripts_v2_38841	enolase	-0.0555188				transcripts_v2_44522	photosystem ii protein d2	0.184845
	Locus_30233_Transcript_1/1_Confidence_1.000_Length_315_transcripts_v2_26389	probable phosphorylase b kinase regulatory subunit alpha	-0.318709				transcripts_v2_18475	photosystem ii protein d2	0.434651				transcripts_v2_12900	atp synthase subunit mitochondrial-like	0.540601	NC	NC
	Locus_10545_Transcript_1/1_Confidence_1.000_Length_704_transcripts_v2_2332	Aconitate_hydratase_2_(acnB)	0.546411				Locus_16042_Transcript_1/1_Confidence_1.000_Length_1449_transcripts_v2_580	aconitate mitochondrial	-0.00638362				Locus_34987_Transcript_1/1_Confidence_1.000_Length_284_transcripts_v2_26936	enolase	-1.61397	NC
	transcripts_v2_25897	fructose- -bisphosphate	1.29511				Locus_56059_Transcript_1/1_Confidence_1.000_Length_524_transcripts_v2_45842	Phosphoglycerate_kinase_1_(PGK1)	-1.11103				transcripts_v2_12899	atp synthase subunit mitochondrial-like	0.605152	NC	NC
	Locus_26401_Transcript_1/1_Confidence_1.000_Length_345_transcripts_v2_15737	phosphorylase b kinase	-0.507953				transcripts_v2_44522	photosystem ii protein d2	0.327107				Locus_19226_Transcript_1/1_Confidence_1.000_Length_1032_transcripts_v2_1167	pyruvate dehydrogenase alpha 1	-0.0477209
	Locus_6992_Transcript_1/1_Confidence_1.000_Length_1434_transcripts_v2_55277	fructose-bisphosphate aldolase c	-0.433662				Locus_34987_Transcript_1/1_Confidence_1.000_Length_284_transcripts_v2_26936	enolase	-0.15741	NC			Locus_20373_Transcript_1/1_Confidence_0.339_Length_134_transcripts_v2_23226	photosystem ii protein d1	0.0659377	NC	NC
	Locus_29422_Transcript_1/1_Confidence_1.000_Length_185_transcripts_v2_21161	enolase	0.918065				Locus_19226_Transcript_1/1_Confidence_1.000_Length_1032_transcripts_v2_1167	pyruvate dehydrogenase alpha 1	0.121845				transcripts_v2_13203	aconitate mitochondrial	2.4743
	transcripts_v2_9273	cytochrome b	-0.361585	NC	NC		transcripts_v2_13203	aconitate mitochondrial	-0.718444				transcripts_v2_12744	chloroplast atp synthase	-0.544945	NC	NC
	transcripts_v2_3924	photosystem ii cp43 protein	-0.305784		NC		Locus_58152_Transcript_1/1_Confidence_1.000_Length_214_transcripts_v2_49851	cytochrome oxidase subunit i	-0.280705		NC		Locus_59057_Transcript_1/1_Confidence_1.000_Length_604_transcripts_v2_45622	Aconitate_hydratase_2_(acnB)	1.41143
	Locus_36137_Transcript_1/1_Confidence_1.000_Length_212_transcripts_v2_29504	photosystem ii d1 protein	0.752248				Locus_59057_Transcript_1/1_Confidence_1.000_Length_604_transcripts_v2_45622	Aconitate_hydratase_2_(acnB)	-0.0108068				Locus_48344_Transcript_1/2_Confidence_1.000_Length_725_transcripts_v2_34917	Nck-associated_protein_1_homolog_(napA)	-0.454032	NC	NC
	Locus_70262_Transcript_1/1_Confidence_1.000_Length_192_transcripts_v2_67903	phosphorylase b kinase regulatory subunit beta isoform 2	3.38405				transcripts_v2_70541	photosystem ii protein d1	-1.45943	NC			Locus_61673_Transcript_2/2_Confidence_1.000_Length_468_transcripts_v2_56033	Phosphoglycerate_kinase_2_(Pgk2)	-0.823749	NC	NC
	Locus_11062_Transcript_1/1_Confidence_1.000_Length_236_transcripts_v2_7955	cytochrome b	-0.136536				Locus_33560_Transcript_1/1_Confidence_1.000_Length_194_transcripts_v2_30704	enolase 3	-0.839735				transcripts_v2_3328	protein	-0.911591	NC	NC
	Locus_40287_Transcript_1/1_Confidence_1.000_Length_223_transcripts_v2_38841	enolase	0.233073				Locus_30793_Transcript_1/1_Confidence_1.000_Length_460_transcripts_v2_25144	Aconitate_hydratase_2_(acnB)	0.0926637	NC			Locus_42385_Transcript_1/1_Confidence_1.000_Length_202_transcripts_v2_40111	---NA---	0.445318	NC	NC
	transcripts_v2_18475	photosystem ii protein d2	0.072309				Locus_5524_Transcript_1/1_Confidence_1.000_Length_1353_transcripts_v2_44934	pyruvate	0.476745	NC			Locus_33560_Transcript_1/1_Confidence_1.000_Length_194_transcripts_v2_30704	enolase 3	0.245959
	Locus_16042_Transcript_1/1_Confidence_1.000_Length_1449_transcripts_v2_580	aconitate mitochondrial	-0.0811514				transcripts_v2_17403	phosphoglycerate kinase	1.21007	NC			Locus_547_Transcript_3/3_Confidence_0.600_Length_181_transcripts_v2_52395	atp synthase beta subunit	-0.200096	NC	NC
	Locus_56059_Transcript_1/1_Confidence_1.000_Length_524_transcripts_v2_45842	Phosphoglycerate_kinase_1_(PGK1)	-1.11103				Locus_40737_Transcript_1/1_Confidence_1.000_Length_176_transcripts_v2_42615	phosphorylase beta	-2.9855				Locus_30793_Transcript_1/1_Confidence_1.000_Length_460_transcripts_v2_25144	Aconitate_hydratase_2_(acnB)	-1.21554	NC
	transcripts_v2_44522	photosystem ii protein d2	0.142262				Locus_35320_Transcript_1/1_Confidence_1.000_Length_948_transcripts_v2_23924	Succinate_dehydrogenase_[ubiquinone]_iron-sulfur_subunit,_mitochondrial_(SDHB)	-2.50837				transcripts_v2_55722	Cytochrome_c_oxidase_subunit_1_(COI)	-0.596127	NC	NC
	transcripts_v2_3511	photosystem ii cp43 protein	-0.171661	NC	NC		Locus_10888_Transcript_2/2_Confidence_1.000_Length_296_transcripts_v2_6289	nadh dehydrogenase subunit 2	1.6441				Locus_8207_Transcript_1/1_Confidence_1.000_Length_647_transcripts_v2_70933	Ferredoxin_	-0.527627	NC	NC
	Locus_19226_Transcript_1/1_Confidence_1.000_Length_1032_transcripts_v2_1167	pyruvate dehydrogenase alpha 1	0.169566				Locus_1699_Transcript_3/6_Confidence_0.294_Length_247_transcripts_v2_7555	cytochrome b	-0.0415637				Locus_973_Transcript_1/2_Confidence_0.667_Length_839_transcripts_v2_71969	ATP_synthase_lipid-binding_protein,_mitochondrial_	0.334931	NC	NC
	transcripts_v2_13203	aconitate mitochondrial	-3.19274				Locus_2397_Transcript_1/1_Confidence_1.000_Length_558_transcripts_v2_14097	0	0.654545	NC			Locus_5524_Transcript_1/1_Confidence_1.000_Length_1353_transcripts_v2_44934	pyruvate	-1.1783	NC
	Locus_58152_Transcript_1/1_Confidence_1.000_Length_214_transcripts_v2_49851	cytochrome oxidase subunit i	-1.14797		NC		Locus_15745_Transcript_2/2_Confidence_1.000_Length_1945_transcripts_v2_251	cytochrome b5	0.475401	NC			transcripts_v2_17403	phosphoglycerate kinase	-0.387092	NC
	Locus_59057_Transcript_1/1_Confidence_1.000_Length_604_transcripts_v2_45622	Aconitate_hydratase_2_(acnB)	-1.42223				Locus_1699_Transcript_4/6_Confidence_0.412_Length_252_transcripts_v2_7398	cytochrome b	0.0529534				Locus_35320_Transcript_1/1_Confidence_1.000_Length_948_transcripts_v2_23924	Succinate_dehydrogenase_[ubiquinone]_iron-sulfur_subunit,_mitochondrial_(SDHB)	-2.86905
	Locus_33560_Transcript_1/1_Confidence_1.000_Length_194_transcripts_v2_30704	enolase 3	-1.08569				transcripts_v2_12404	phosphoglycerate kinase 1	-0.370306				Locus_2788_Transcript_1/1_Confidence_1.000_Length_565_transcripts_v2_14057	ATP_synthase_subunit_b',_chloroplastic_(atpG)	-0.996184	NC	NC
	Locus_40737_Transcript_1/1_Confidence_1.000_Length_176_transcripts_v2_42615	phosphorylase beta	-2.9855				Locus_1699_Transcript_6/6_Confidence_0.706_Length_369_transcripts_v2_5078	cytochrome b	0.363628		NC		Locus_4034_Transcript_1/1_Confidence_1.000_Length_558_transcripts_v2_35276	ATP_synthase_epsilon_chain,_chloroplastic_(atpE)	-0.840181	NC	NC
	Locus_35320_Transcript_1/1_Confidence_1.000_Length_948_transcripts_v2_23924	Succinate_dehydrogenase_[ubiquinone]_iron-sulfur_subunit,_mitochondrial_(SDHB)	0.360678				Locus_62729_Transcript_1/1_Confidence_1.000_Length_183_transcripts_v2_62453	---NA---	-2.93546				Locus_10888_Transcript_2/2_Confidence_1.000_Length_296_transcripts_v2_6289	nadh dehydrogenase subunit 2	0.304173
	Locus_10888_Transcript_2/2_Confidence_1.000_Length_296_transcripts_v2_6289	nadh dehydrogenase subunit 2	1.33992				transcripts_v2_3013	aldolase a	1.30274	NC			Locus_1699_Transcript_3/6_Confidence_0.294_Length_247_transcripts_v2_7555	cytochrome b	0.489367
	Locus_1699_Transcript_3/6_Confidence_0.294_Length_247_transcripts_v2_7555	cytochrome b	-0.530931				Locus_49739_Transcript_1/1_Confidence_1.000_Length_100_transcripts_v2_44740	---NA---	-0.945216				Locus_2397_Transcript_1/1_Confidence_1.000_Length_558_transcripts_v2_14097	0	-0.446739	NC
	Locus_4753_Transcript_9/9_Confidence_0.286_Length_502_transcripts_v2_35473	0	-0.270766	NC	NC		Locus_409_Transcript_1/3_Confidence_0.750_Length_4408_transcripts_v2_34192	oxoglutarate (alpha-ketoglutarate) dehydrogenase	-0.242644				Locus_15745_Transcript_2/2_Confidence_1.000_Length_1945_transcripts_v2_251	cytochrome b5	-1.11134	NC
	Locus_1699_Transcript_4/6_Confidence_0.412_Length_252_transcripts_v2_7398	cytochrome b	-0.179691				Locus_50749_Transcript_1/1_Confidence_1.000_Length_235_transcripts_v2_48837	nadh dehydrogenase subunit 4l	1.62965				Locus_1699_Transcript_4/6_Confidence_0.412_Length_252_transcripts_v2_7398	cytochrome b	0.232645
	transcripts_v2_20019	---NA---	-0.382707	NC	NC		Locus_1699_Transcript_2/6_Confidence_0.471_Length_256_transcripts_v2_7285	cytochrome b	0.158407				Locus_2965_Transcript_1/1_Confidence_1.000_Length_342_transcripts_v2_15766	nadh dehydrogenase subunit 2	0.183626	NC	NC
	transcripts_v2_12404	phosphoglycerate kinase 1	-0.882632				transcripts_v2_16626	nadh dehydrogenase	-1.49755				Locus_44817_Transcript_1/1_Confidence_1.000_Length_119_transcripts_v2_44653	---NA---	0.0703504	NC	NC
	Locus_1699_Transcript_6/6_Confidence_0.706_Length_369_transcripts_v2_5078	cytochrome b	-0.442109		NC		Locus_10888_Transcript_1/2_Confidence_1.000_Length_1098_transcripts_v2_1021	nadh dehydrogenase subunit 2	1.095				Locus_34_Transcript_5/6_Confidence_0.250_Length_312_transcripts_v2_26436	atp synthase cf1 alpha subunit	-0.38194	NC	NC
	Locus_62729_Transcript_1/1_Confidence_1.000_Length_183_transcripts_v2_62453	---NA---	-2.93546				transcripts_v2_31375	0	0.826732				Locus_15081_Transcript_1/1_Confidence_1.000_Length_408_transcripts_v2_4569	bifunctional aconitate hydratase 2 2-methylisocitrate dehydratase	-0.424726	NC	NC
	Locus_49739_Transcript_1/1_Confidence_1.000_Length_100_transcripts_v2_44740	---NA---	-0.0994408				Locus_40480_Transcript_1/1_Confidence_1.000_Length_132_transcripts_v2_44607	nadh dehydrogenase subunit 2	-3.73335				Locus_229_Transcript_1/1_Confidence_1.000_Length_795_transcripts_v2_13211	ATP_synthase_subunit_a,_chloroplastic_(atpI)	-1.14457	NC	NC
	Locus_409_Transcript_1/3_Confidence_0.750_Length_4408_transcripts_v2_34192	oxoglutarate (alpha-ketoglutarate) dehydrogenase	-1.28981				Locus_6324_Transcript_1/1_Confidence_1.000_Length_382_transcripts_v2_56361	fumarate mitochondrial-like	-0.144377				transcripts_v2_12404	phosphoglycerate kinase 1	0.512327
	Locus_50749_Transcript_1/1_Confidence_1.000_Length_235_transcripts_v2_48837	nadh dehydrogenase subunit 4l	-0.808977				transcripts_v2_12115	nadh dehydrogenase subunit 5	0.271095				transcripts_v2_11956	photosystem ii protein d1	0.0873709	NC	NC
	Locus_1699_Transcript_2/6_Confidence_0.471_Length_256_transcripts_v2_7285	cytochrome b	-0.253442				Locus_8121_Transcript_6/7_Confidence_0.231_Length_280_transcripts_v2_71327	photosystem ii p680 chlorophyll a apoprotein	-1.15418				transcripts_v2_3013	aldolase a	-0.514405	NC
	transcripts_v2_11813	cytochrome oxidase subunit i	-0.625982	NC	NC		transcripts_v2_12063	photosystem ii 44 kda protein	-0.0996458				transcripts_v2_2599	cytochrome b6	0.116362	NC	NC
	Locus_512_Transcript_5/6_Confidence_0.282_Length_156_transcripts_v2_54892	photosystem ii protein d1	0.484903	NC			Locus_13185_Transcript_1/1_Confidence_1.000_Length_670_transcripts_v2_2520	Pyruvate_kinase_(PYK)	-0.190657	NC			Locus_49739_Transcript_1/1_Confidence_1.000_Length_100_transcripts_v2_44740	---NA---	-0.845775
	transcripts_v2_16626	nadh dehydrogenase	-0.0834696				Locus_62718_Transcript_1/1_Confidence_1.000_Length_122_transcripts_v2_65392	photosystem ii protein d1	-1.32115				Locus_409_Transcript_1/3_Confidence_0.750_Length_4408_transcripts_v2_34192	oxoglutarate (alpha-ketoglutarate) dehydrogenase	1.04717
	Locus_10888_Transcript_1/2_Confidence_1.000_Length_1098_transcripts_v2_1021	nadh dehydrogenase subunit 2	0.00616274				transcripts_v2_23535	isocitrate dehydrogenase 3 (nad+) beta	-0.726542				Locus_50749_Transcript_1/1_Confidence_1.000_Length_235_transcripts_v2_48837	nadh dehydrogenase subunit 4l	2.43863
	transcripts_v2_31375	0	-1.02999				Locus_16939_Transcript_1/1_Confidence_1.000_Length_424_transcripts_v2_4390	phosphorylase alpha 2	1.03572				Locus_1699_Transcript_2/6_Confidence_0.471_Length_256_transcripts_v2_7285	cytochrome b	0.411849
	transcripts_v2_11791	cytochrome b	-0.434061	NC	NC		Locus_12190_Transcript_1/1_Confidence_1.000_Length_128_transcripts_v2_11912	---NA---	-0.145474		NC		transcripts_v2_54914	atp synthase beta subunit	-0.0603021	NC	NC
	Locus_61673_Transcript_1/2_Confidence_1.000_Length_558_transcripts_v2_55822	Probable_phosphoglycerate_kinase_(pgk-1)	1.20163	NC			Locus_55261_Transcript_1/1_Confidence_1.000_Length_284_transcripts_v2_47593	cytochrome oxidase subunit i	-0.0509608		NC		Locus_512_Transcript_5/6_Confidence_0.282_Length_156_transcripts_v2_54892	photosystem ii protein d1	-0.388905		NC
	Locus_40480_Transcript_1/1_Confidence_1.000_Length_132_transcripts_v2_44607	nadh dehydrogenase subunit 2	-0.149595				Locus_14299_Transcript_1/1_Confidence_1.000_Length_811_transcripts_v2_1828	L-lactate_dehydrogenase_(ldh-1)	-2.27053				Locus_10703_Transcript_1/1_Confidence_1.000_Length_496_transcripts_v2_3701	ATP_synthase_subunit_beta,_mitochondrial_(ATP5B)	-1.56475	NC	NC
	Locus_6324_Transcript_1/1_Confidence_1.000_Length_382_transcripts_v2_56361	fumarate mitochondrial-like	-0.146773				transcripts_v2_28320	chloroplast ferredoxin	0.361199				transcripts_v2_16626	nadh dehydrogenase	-1.41408
	transcripts_v2_12115	nadh dehydrogenase subunit 5	0.407676				Locus_63060_Transcript_1/1_Confidence_1.000_Length_281_transcripts_v2_57455	glucose-6-phosphate isomerase	-0.533552				Locus_10888_Transcript_1/2_Confidence_1.000_Length_1098_transcripts_v2_1021	nadh dehydrogenase subunit 2	1.08884
	Locus_8121_Transcript_6/7_Confidence_0.231_Length_280_transcripts_v2_71327	photosystem ii p680 chlorophyll a apoprotein	-0.0225279				transcripts_v2_54596	photosystem ii protein d2	-1.15704	NC	NC		transcripts_v2_31375	0	1.85673
	transcripts_v2_12063	photosystem ii 44 kda protein	-0.13774				Locus_2993_Transcript_3/4_Confidence_0.300_Length_1370_transcripts_v2_12469	nadh dehydrogenase subunit 5	0.439828				Locus_61673_Transcript_1/2_Confidence_1.000_Length_558_transcripts_v2_55822	Probable_phosphoglycerate_kinase_(pgk-1)	-1.20163		NC
	Locus_62718_Transcript_1/1_Confidence_1.000_Length_122_transcripts_v2_65392	photosystem ii protein d1	0.46785				Locus_19150_Transcript_1/1_Confidence_1.000_Length_165_transcripts_v2_11663	---NA---	0.77458		NC		transcripts_v2_983	atp synthase f0 subunit 6	-0.357369	NC	NC
	transcripts_v2_23535	isocitrate dehydrogenase 3 (nad+) beta	-0.526814				transcripts_v2_586	fructose-bisphosphate aldolase	0.5773	NC			Locus_40480_Transcript_1/1_Confidence_1.000_Length_132_transcripts_v2_44607	nadh dehydrogenase subunit 2	-3.58376
	Locus_16939_Transcript_1/1_Confidence_1.000_Length_424_transcripts_v2_4390	phosphorylase alpha 2	-0.0412227				Locus_9279_Transcript_1/1_Confidence_1.000_Length_796_transcripts_v2_71991	NADH-ubiquinone_oxidoreductase_chain_4_(ND4)	0.196069	NC			Locus_6324_Transcript_1/1_Confidence_1.000_Length_382_transcripts_v2_56361	fumarate mitochondrial-like	0.0023954
	Locus_12190_Transcript_1/1_Confidence_1.000_Length_128_transcripts_v2_11912	---NA---	-0.732481		NC		Locus_14413_Transcript_1/1_Confidence_1.000_Length_387_transcripts_v2_4829	enolase 3	0.129484	NC			transcripts_v2_12115	nadh dehydrogenase subunit 5	-0.13658
	Locus_70442_Transcript_1/1_Confidence_1.000_Length_171_transcripts_v2_69473	2-oxoglutarate dehydrogenase e1 component	2.38957	NC			Locus_43666_Transcript_1/1_Confidence_1.000_Length_248_transcripts_v2_37901	phosphoenolpyruvate carboxylase	0.201087	NC			Locus_8121_Transcript_6/7_Confidence_0.231_Length_280_transcripts_v2_71327	photosystem ii p680 chlorophyll a apoprotein	-1.13165
	Locus_55261_Transcript_1/1_Confidence_1.000_Length_284_transcripts_v2_47593	cytochrome oxidase subunit i	-1.11592		NC		Locus_6348_Transcript_1/1_Confidence_1.000_Length_1913_transcripts_v2_55213	pyruvate muscle	-0.802531				Locus_24055_Transcript_1/1_Confidence_1.000_Length_423_transcripts_v2_14950	atp synthase delta chain	-1.51426	NC	NC
	Locus_14299_Transcript_1/1_Confidence_1.000_Length_811_transcripts_v2_1828	L-lactate_dehydrogenase_(ldh-1)	0.757535				Locus_70329_Transcript_1/1_Confidence_1.000_Length_266_transcripts_v2_66486	glycogen debranching enzyme	-3.54597				transcripts_v2_12063	photosystem ii 44 kda protein	0.0380945
	transcripts_v2_28320	chloroplast ferredoxin	0.356888				Locus_10922_Transcript_1/2_Confidence_0.220_Length_100_transcripts_v2_12068	---NA---	-4.88801				Locus_13185_Transcript_1/1_Confidence_1.000_Length_670_transcripts_v2_2520	Pyruvate_kinase_(PYK)	-2.1882	NC
	Locus_63060_Transcript_1/1_Confidence_1.000_Length_281_transcripts_v2_57455	glucose-6-phosphate isomerase	-0.469135				Locus_10544_Transcript_1/1_Confidence_1.000_Length_214_transcripts_v2_8833	bifunctional aconitate hydratase 2 2-methylisocitrate dehydratase	0.603984	NC			transcripts_v2_12016	photosystem ii protein d1	0.141192	NC	NC
	Locus_2993_Transcript_3/4_Confidence_0.300_Length_1370_transcripts_v2_12469	nadh dehydrogenase subunit 5	0.601245				Locus_5948_Transcript_1/1_Confidence_1.000_Length_1047_transcripts_v2_45077	dihydrolipoyllysine-residue succinyltransferase component of 2-oxoglutarate dehydrogenase mitochondrial	-0.364529				Locus_62718_Transcript_1/1_Confidence_1.000_Length_122_transcripts_v2_65392	photosystem ii protein d1	-1.789
	Locus_19150_Transcript_1/1_Confidence_1.000_Length_165_transcripts_v2_11663	---NA---	-1.93651		NC		transcripts_v2_6202	phosphoglyceromutase	1.2602	NC			transcripts_v2_23535	isocitrate dehydrogenase 3 (nad+) beta	-0.199728
	Locus_6348_Transcript_1/1_Confidence_1.000_Length_1913_transcripts_v2_55213	pyruvate muscle	-1.34869				Locus_409_Transcript_3/3_Confidence_0.750_Length_4405_transcripts_v2_34193	oxoglutarate (alpha-ketoglutarate) dehydrogenase	0.103588				Locus_26911_Transcript_1/1_Confidence_1.000_Length_442_transcripts_v2_14811	Enolase_(Fragment)_	-0.422986	NC	NC
	Locus_70329_Transcript_1/1_Confidence_1.000_Length_266_transcripts_v2_66486	glycogen debranching enzyme	-3.54597				Locus_15932_Transcript_1/1_Confidence_1.000_Length_476_transcripts_v2_3886	Fructose-bisphosphate_aldolase_2_(ALDO2)	0.559565				Locus_16939_Transcript_1/1_Confidence_1.000_Length_424_transcripts_v2_4390	phosphorylase alpha 2	1.07695
	Locus_10922_Transcript_1/2_Confidence_0.220_Length_100_transcripts_v2_12068	---NA---	-1.52344				transcripts_v2_35058	GFP-like_fluorescent_chromoprotein_amFP486_	-1.845				Locus_70442_Transcript_1/1_Confidence_1.000_Length_171_transcripts_v2_69473	2-oxoglutarate dehydrogenase e1 component	-2.38957		NC
	Locus_5948_Transcript_1/1_Confidence_1.000_Length_1047_transcripts_v2_45077	dihydrolipoyllysine-residue succinyltransferase component of 2-oxoglutarate dehydrogenase mitochondrial	-0.828053				transcripts_v2_34515	nadh dehydrogenase fe-s protein isoform cra_a	-2.20995				transcripts_v2_738	atp h+ mitochondrial f1 alpha subunit cardiac muscle	-0.638893	NC	NC
	Locus_409_Transcript_3/3_Confidence_0.750_Length_4405_transcripts_v2_34193	oxoglutarate (alpha-ketoglutarate) dehydrogenase	-0.344051				Locus_13254_Transcript_1/1_Confidence_1.000_Length_566_transcripts_v2_3164	Phosphoglycerate_kinase_(pgkA)	-0.385145	NC			Locus_14299_Transcript_1/1_Confidence_1.000_Length_811_transcripts_v2_1828	L-lactate_dehydrogenase_(ldh-1)	-3.02806
	Locus_15932_Transcript_1/1_Confidence_1.000_Length_476_transcripts_v2_3886	Fructose-bisphosphate_aldolase_2_(ALDO2)	0.742946				Locus_30010_Transcript_1/1_Confidence_1.000_Length_354_transcripts_v2_25924	nadh dehydrogenase subunit 4	2.67319		NC		transcripts_v2_28320	chloroplast ferredoxin	0.00431101
	transcripts_v2_35058	GFP-like_fluorescent_chromoprotein_amFP486_	-0.36257				Locus_33561_Transcript_1/1_Confidence_1.000_Length_398_transcripts_v2_25515	enolase 3	-2.04939				Locus_63060_Transcript_1/1_Confidence_1.000_Length_281_transcripts_v2_57455	glucose-6-phosphate isomerase	-0.0644167
	transcripts_v2_34515	nadh dehydrogenase fe-s protein isoform cra_a	-0.442265				Locus_15745_Transcript_1/2_Confidence_1.000_Length_1994_transcripts_v2_237	cytochrome b5	0.176403	NC			Locus_19359_Transcript_5/5_Confidence_0.327_Length_123_transcripts_v2_11943	---NA---	0.117888	NC	NC
	Locus_30010_Transcript_1/1_Confidence_1.000_Length_354_transcripts_v2_25924	nadh dehydrogenase subunit 4	0.199938		NC		transcripts_v2_30080	---NA---	1.75115				Locus_3211_Transcript_1/1_Confidence_1.000_Length_381_transcripts_v2_25665	chloroplast photosystem ii 12 kda extrinsic protein	-1.39253	NC	NC
	Locus_33561_Transcript_1/1_Confidence_1.000_Length_398_transcripts_v2_25515	enolase 3	0.981677				Locus_33487_Transcript_1/1_Confidence_1.000_Length_167_transcripts_v2_33510	nadh dehydrogenase subunit 4	-0.24608				Locus_5161_Transcript_1/3_Confidence_1.000_Length_109_transcripts_v2_55086	---NA---	0.102241	NC	NC
	Locus_20210_Transcript_1/1_Confidence_0.340_Length_130_transcripts_v2_23262	photosystem ii protein d1	2.34844	NC			transcripts_v2_65585	enolase	-1.04098				Locus_15622_Transcript_1/1_Confidence_1.000_Length_1318_transcripts_v2_723	atp synthase subunit 6	1.34937	NC	NC
	transcripts_v2_30080	---NA---	1.72066				Locus_24294_Transcript_1/1_Confidence_1.000_Length_338_transcripts_v2_15842	phosphoenolpyruvate carboxylase	0.511444	NC			transcripts_v2_1637	mitochondrial thiamine pyrophosphate carrier-like	0.24258	NC	NC
	Locus_33487_Transcript_1/1_Confidence_1.000_Length_167_transcripts_v2_33510	nadh dehydrogenase subunit 4	1.14791				Locus_24703_Transcript_1/1_Confidence_1.000_Length_293_transcripts_v2_16634	nadh dehydrogenase subunit 2	0.893327				Locus_2993_Transcript_3/4_Confidence_0.300_Length_1370_transcripts_v2_12469	nadh dehydrogenase subunit 5	-0.161417
	transcripts_v2_65585	enolase	-0.105994				Locus_1699_Transcript_1/6_Confidence_0.529_Length_334_transcripts_v2_5586	cytochrome b	0.207166		NC		Locus_37621_Transcript_1/1_Confidence_1.000_Length_281_transcripts_v2_26985	atp synthase beta subunit	-0.535238	NC	NC
	Locus_24703_Transcript_1/1_Confidence_1.000_Length_293_transcripts_v2_16634	nadh dehydrogenase subunit 2	0.421327										Locus_28019_Transcript_1/1_Confidence_1.000_Length_179_transcripts_v2_21615	atp synthase subunit beta	-1.27132	NC	NC
	Locus_1699_Transcript_1/6_Confidence_0.529_Length_334_transcripts_v2_5586	cytochrome b	-0.559994		NC								Locus_10633_Transcript_2/3_Confidence_0.500_Length_1117_transcripts_v2_982	atp synthase f0 subunit 6	-0.372777	NC	NC
													Locus_21448_Transcript_3/9_Confidence_0.143_Length_122_transcripts_v2_23300	---NA---	0.0473977	NC	NC
													Locus_1490_Transcript_5/8_Confidence_0.308_Length_1632_transcripts_v2_426	atp synthase subunit mitochondrial	-0.0783175	NC	NC
													transcripts_v2_23351	---NA---	0.124904	NC	NC
													transcripts_v2_23347	---NA---	0.131593	NC	NC
													transcripts_v2_23318	---NA---	0.0521172	NC	NC
													transcripts_v2_23310	---NA---	0.0441744	NC	NC
													transcripts_v2_586	fructose-bisphosphate aldolase	-1.32035	NC
													Locus_9279_Transcript_1/1_Confidence_1.000_Length_796_transcripts_v2_71991	NADH-ubiquinone_oxidoreductase_chain_4_(ND4)	-0.843802	NC
													transcripts_v2_23304	---NA---	0.142744	NC	NC
													Locus_12277_Transcript_1/1_Confidence_1.000_Length_538_transcripts_v2_3370	ATP_synthase_gamma_chain_(atpG)	-1.19996	NC	NC
													Locus_14413_Transcript_1/1_Confidence_1.000_Length_387_transcripts_v2_4829	enolase 3	-1.31477	NC
													Locus_12578_Transcript_1/1_Confidence_0.511_Length_126_transcripts_v2_11927	photosystem ii protein d1	0.167887	NC	NC
													Locus_12270_Transcript_1/1_Confidence_1.000_Length_415_transcripts_v2_4483	f0f1 atp synthase subunit b	-1.15883	NC	NC
													Locus_2499_Transcript_1/7_Confidence_0.400_Length_945_transcripts_v2_12925	ATP_synthase_subunit_delta,_mitochondrial_(Atp5d)	-0.161124	NC	NC
													Locus_70999_Transcript_1/1_Confidence_1.000_Length_226_transcripts_v2_66898	f0-f1 atp synthase subunit beta	-1.58108	NC	NC
													Locus_61255_Transcript_1/1_Confidence_1.000_Length_508_transcripts_v2_55935	ATP_synthase_subunit_c,_chloroplastic_(atpH)	1.85997	NC	NC
													Locus_43666_Transcript_1/1_Confidence_1.000_Length_248_transcripts_v2_37901	phosphoenolpyruvate carboxylase	-1.79528	NC
													Locus_6348_Transcript_1/1_Confidence_1.000_Length_1913_transcripts_v2_55213	pyruvate muscle	0.546159
													transcripts_v2_27659	atp synthase alpha subunit	-0.514305	NC	NC
													Locus_6906_Transcript_1/1_Confidence_1.000_Length_400_transcripts_v2_56276	atp synthase subunit 9	-1.44478	NC	NC
													Locus_11470_Transcript_1/1_Confidence_1.000_Length_226_transcripts_v2_8319	atp synthase gamma chain	-0.772737	NC	NC
													Locus_4793_Transcript_1/1_Confidence_1.000_Length_738_transcripts_v2_34893	ATP_synthase_subunit_delta,_chloroplastic_(atpD)	-0.676339	NC	NC
													Locus_10922_Transcript_1/2_Confidence_0.220_Length_100_transcripts_v2_12068	---NA---	-3.36457
													transcripts_v2_425	atp synthase subunit mitochondrial	-0.275446	NC	NC
													Locus_10544_Transcript_1/1_Confidence_1.000_Length_214_transcripts_v2_8833	bifunctional aconitate hydratase 2 2-methylisocitrate dehydratase	-1.10392	NC
													Locus_5948_Transcript_1/1_Confidence_1.000_Length_1047_transcripts_v2_45077	dihydrolipoyllysine-residue succinyltransferase component of 2-oxoglutarate dehydrogenase mitochondrial	0.463524
													transcripts_v2_6202	phosphoglyceromutase	-1.3527	NC
													Locus_409_Transcript_3/3_Confidence_0.750_Length_4405_transcripts_v2_34193	oxoglutarate (alpha-ketoglutarate) dehydrogenase	0.447639
													Locus_547_Transcript_1/3_Confidence_0.600_Length_211_transcripts_v2_49970	atp synthase beta subunit	0.0348677	NC	NC
													Locus_15932_Transcript_1/1_Confidence_1.000_Length_476_transcripts_v2_3886	Fructose-bisphosphate_aldolase_2_(ALDO2)	-0.183381
													Locus_19359_Transcript_1/5_Confidence_0.224_Length_127_transcripts_v2_11924	---NA---	0.133656	NC	NC
													transcripts_v2_35058	GFP-like_fluorescent_chromoprotein_amFP486_	-1.48243
													Locus_5161_Transcript_2/3_Confidence_0.053_Length_129_transcripts_v2_55009	---NA---	0.0787437	NC	NC
													transcripts_v2_34515	nadh dehydrogenase fe-s protein isoform cra_a	-1.76768
													Locus_3669_Transcript_1/1_Confidence_1.000_Length_701_transcripts_v2_24332	ATP_synthase_subunit_O,_mitochondrial_(Atp5o)	0.647056	NC	NC
													Locus_2499_Transcript_2/7_Confidence_0.400_Length_945_transcripts_v2_12926	ATP_synthase_subunit_delta,_mitochondrial_(Atp5d)	0.885816	NC	NC
													Locus_18144_Transcript_1/1_Confidence_1.000_Length_756_transcripts_v2_2062	ATP_synthase_subunit_delta,_chloroplastic_(atpD)	-1.27686	NC	NC
													Locus_13254_Transcript_1/1_Confidence_1.000_Length_566_transcripts_v2_3164	Phosphoglycerate_kinase_(pgkA)	-2.18501	NC
													Locus_33561_Transcript_1/1_Confidence_1.000_Length_398_transcripts_v2_25515	enolase 3	-3.03107
													Locus_15745_Transcript_1/2_Confidence_1.000_Length_1994_transcripts_v2_237	cytochrome b5	-1.27835	NC
													Locus_20210_Transcript_1/1_Confidence_0.340_Length_130_transcripts_v2_23262	photosystem ii protein d1	1.20541		NC
													Locus_51148_Transcript_1/1_Confidence_1.000_Length_169_transcripts_v2_53952	pyruvate	-0.951222	NC	NC
													transcripts_v2_30080	---NA---	0.0304976
													Locus_33487_Transcript_1/1_Confidence_1.000_Length_167_transcripts_v2_33510	nadh dehydrogenase subunit 4	-1.39399
													transcripts_v2_30078	gchain bovine mitochondrial f1-atpase complexed with the inhibitor protein if1	-1.63672	NC	NC
													transcripts_v2_65585	enolase	-0.93499
													transcripts_v2_61129	ATP_synthase_subunit_gamma,_mitochondrial_(ATP5C1)	-0.0409948	NC	NC
													Locus_24294_Transcript_1/1_Confidence_1.000_Length_338_transcripts_v2_15842	phosphoenolpyruvate carboxylase	-1.42987	NC
													Locus_24703_Transcript_1/1_Confidence_1.000_Length_293_transcripts_v2_16634	nadh dehydrogenase subunit 2	0.472

## Sheet: alcohol metabolic process
Thermal stress
Set	Contig name	Annotation	Log2 fold change
Up-regulated	Locus_12228_Transcript_1/1_Confidence_1.000_Length_260_transcripts_v2_7165	udp-glucose 4-epimerase	1.79355
	transcripts_v2_586	fructose-bisphosphate aldolase	1.89765
	Locus_11826_Transcript_1/1_Confidence_1.000_Length_749_transcripts_v2_2093	Glucose-6-phosphate_1-dehydrogenase_(gsdA)	1.44756
	Locus_31704_Transcript_1/1_Confidence_1.000_Length_188_transcripts_v2_31174	eno1 protein	2.22939
	Locus_39717_Transcript_1/1_Confidence_1.000_Length_205_transcripts_v2_29928	predicted protein [Thalassiosira pseudonana CCMP1335]	2.0169
	Locus_14413_Transcript_1/1_Confidence_1.000_Length_387_transcripts_v2_4829	enolase 3	1.44425
	Locus_26911_Transcript_1/1_Confidence_1.000_Length_442_transcripts_v2_14811	Enolase_(Fragment)_	2.03427
	Locus_4540_Transcript_1/1_Confidence_1.000_Length_1020_transcripts_v2_34605	aldose 1-epimerase	1.5022
	Locus_13254_Transcript_1/1_Confidence_1.000_Length_566_transcripts_v2_3164	Phosphoglycerate_kinase_(pgkA)	1.79986
	transcripts_v2_17403	phosphoglycerate kinase	1.59716
	Locus_13185_Transcript_1/1_Confidence_1.000_Length_670_transcripts_v2_2520	Pyruvate_kinase_(PYK)	1.99754
	Locus_18102_Transcript_3/6_Confidence_0.294_Length_752_transcripts_v2_2087	DBH-like_monooxygenase_protein_2_homolog_(moxd2)	2.07791
	transcripts_v2_3013	aldolase a	1.81715
	transcripts_v2_10372	fructose- -bisphosphate	2.23309
	Locus_5025_Transcript_1/1_Confidence_1.000_Length_747_transcripts_v2_45371	2,3-bisphosphoglycerate-dependent_phosphoglycerate_mutase_(gpmA)	1.35761
	Locus_5524_Transcript_1/1_Confidence_1.000_Length_1353_transcripts_v2_44934	pyruvate	1.65505
	Locus_34987_Transcript_1/1_Confidence_1.000_Length_284_transcripts_v2_26936	enolase	1.45656
	Locus_51148_Transcript_1/1_Confidence_1.000_Length_169_transcripts_v2_53952	pyruvate	4.31897
	transcripts_v2_5146	phosphoglycerate mutase	1.86223
	transcripts_v2_6202	phosphoglyceromutase	2.6129
Non-regulated	Locus_18102_Transcript_4/6_Confidence_0.176_Length_397_transcripts_v2_4704	protein	0.071161
	transcripts_v2_60569	6- liver type-like	-2.24353
	Locus_409_Transcript_2/3_Confidence_0.750_Length_3538_transcripts_v2_34210	oxoglutarate (alpha-ketoglutarate) dehydrogenase	-0.889134
	Locus_18918_Transcript_1/1_Confidence_1.000_Length_255_transcripts_v2_7345	predicted protein [Nematostella vectensis]	-0.148838
	Locus_45746_Transcript_1/1_Confidence_1.000_Length_252_transcripts_v2_37791	renin binding protein	-1.75323
	Locus_51986_Transcript_1/1_Confidence_1.000_Length_219_transcripts_v2_49552	independent phosphoglycerate mutase	-3.48414
	transcripts_v2_22087	myo-inositol oxygenase	0.986122
	Locus_7737_Transcript_1/1_Confidence_1.000_Length_704_transcripts_v2_65853	Inositol-3-phosphate_synthase_1-B_(isyna1-b)	-0.216485
	Locus_42013_Transcript_1/1_Confidence_1.000_Length_176_transcripts_v2_42631	6-phosphofructo-2-kinase fructose- -biphosphatase 3	-1.72683
	Locus_42207_Transcript_1/1_Confidence_1.000_Length_598_transcripts_v2_35176	3-hydroxyisobutyrate_dehydrogenase,_mitochondrial_(Hibadh)	-2.24184
	Locus_23777_Transcript_1/1_Confidence_1.000_Length_303_transcripts_v2_16426	dihydroxyacetone kinase	-3.97545
	Locus_53468_Transcript_1/1_Confidence_1.000_Length_299_transcripts_v2_47361	phosphoenolpyruvate carboxykinase	-1.23879
	Locus_53438_Transcript_1/1_Confidence_1.000_Length_196_transcripts_v2_51032	dehydrogenase e1 and transketolase domain containing 1	-2.13681
	transcripts_v2_25897	fructose- -bisphosphate	1.29511
	Locus_42089_Transcript_1/1_Confidence_1.000_Length_240_transcripts_v2_38161	dbh-like 1	-0.458047
	Locus_54412_Transcript_1/1_Confidence_1.000_Length_233_transcripts_v2_48941	bifunctional atp-dependent dihydroxyacetone kinase fad-amp lyase	-2.82782
	Locus_6992_Transcript_1/1_Confidence_1.000_Length_1434_transcripts_v2_55277	fructose-bisphosphate aldolase c	-0.433662
	Locus_29422_Transcript_1/1_Confidence_1.000_Length_185_transcripts_v2_21161	enolase	0.918065
	Locus_804_Transcript_3/3_Confidence_0.400_Length_1681_transcripts_v2_70641	glycerol kinase	0.344564
	Locus_26229_Transcript_1/1_Confidence_1.000_Length_677_transcripts_v2_13561	Aldose_1-epimerase_(GALM)	-1.58924
	Locus_48416_Transcript_1/1_Confidence_1.000_Length_229_transcripts_v2_38592	glucose-6-phosphate dehydrogenase	1.09469
	Locus_5105_Transcript_3/3_Confidence_0.500_Length_1045_transcripts_v2_45078	dbh-like monooxygenase protein 2-like	-0.629328
	Locus_40287_Transcript_1/1_Confidence_1.000_Length_223_transcripts_v2_38841	enolase	0.233073
	Locus_5105_Transcript_2/3_Confidence_0.833_Length_1207_transcripts_v2_44993	dbh-like monooxygenase protein 2-like	-0.421005
	Locus_25269_Transcript_1/1_Confidence_1.000_Length_1151_transcripts_v2_12640	galactokinase 2	0.700114
	transcripts_v2_45138	Glyceraldehyde-3-phosphate_dehydrogenase,_glycosomal_(GAPDG)	1.59674
	Locus_7734_Transcript_1/1_Confidence_1.000_Length_279_transcripts_v2_66417	phosphoenolpyruvate carboxykinase	-0.119172
	Locus_42075_Transcript_1/1_Confidence_1.000_Length_293_transcripts_v2_36914	renin binding protein	-0.431239
	Locus_56059_Transcript_1/1_Confidence_1.000_Length_524_transcripts_v2_45842	Phosphoglycerate_kinase_1_(PGK1)	-1.11103
	Locus_43980_Transcript_1/1_Confidence_1.000_Length_207_transcripts_v2_39759	phosphoenolpyruvate carboxykinase	1.36756
	transcripts_v2_13354	glyceraldehyde-3-phosphate dehydrogenase	0.290738
	Locus_2184_Transcript_2/4_Confidence_0.500_Length_801_transcripts_v2_13192	Alpha-mannosidase_2_(Man2a1)	-0.570289
	Locus_19226_Transcript_1/1_Confidence_1.000_Length_1032_transcripts_v2_1167	pyruvate dehydrogenase alpha 1	0.169566
	Locus_42949_Transcript_1/1_Confidence_1.000_Length_502_transcripts_v2_35475	Aldose_1-epimerase_(Galm)	-1.93734
	Locus_23845_Transcript_1/1_Confidence_1.000_Length_967_transcripts_v2_12887	UDP-glucose_4-epimerase_(GALE)	-0.917123
	Locus_43434_Transcript_1/1_Confidence_1.000_Length_433_transcripts_v2_35720	Galactokinase_(GALK1)	-1.62336
	Locus_33560_Transcript_1/1_Confidence_1.000_Length_194_transcripts_v2_30704	enolase 3	-1.08569
	Locus_55265_Transcript_1/1_Confidence_1.000_Length_308_transcripts_v2_47249	dbh-like 1	-3.60881
	transcripts_v2_36548	Glucosamine-6-phosphate_isomerase_1_(GNPDA1)	2.0593
	Locus_56755_Transcript_1/1_Confidence_1.000_Length_407_transcripts_v2_46356	class member 1-like	-1.58015
	transcripts_v2_12519	class member 1	0.340236
	Locus_10903_Transcript_1/1_Confidence_1.000_Length_1832_transcripts_v2_296	dbh-like 1	0.0577891
	Locus_39759_Transcript_1/1_Confidence_1.000_Length_348_transcripts_v2_25993	hypothetical protein TRIADDRAFT_55461 [Trichoplax adhaerens]	-0.915238
	Locus_50705_Transcript_1/1_Confidence_1.000_Length_323_transcripts_v2_47056	gdp-mannose 6-dehydratase	0.407175
	Locus_55282_Transcript_1/1_Confidence_1.000_Length_228_transcripts_v2_49129	octopine dehydrogenase	2.33367
	Locus_6251_Transcript_1/1_Confidence_1.000_Length_1250_transcripts_v2_55313	dbh-like 1	-0.387253
	transcripts_v2_12416	myo-inositol oxygenase	-1.59009
	transcripts_v2_12404	phosphoglycerate kinase 1	-0.882632
	Locus_27631_Transcript_1/2_Confidence_1.000_Length_1031_transcripts_v2_12790	6-phosphofructo-2-kinase fructose- -biphosphatase 1	-0.283793
	Locus_409_Transcript_1/3_Confidence_0.750_Length_4408_transcripts_v2_34192	oxoglutarate (alpha-ketoglutarate) dehydrogenase	-1.28981
	Locus_23957_Transcript_1/1_Confidence_1.000_Length_1374_transcripts_v2_12465	glucose-6-phosphate 1-dehydrogenase	-1.42371
	Locus_18102_Transcript_2/6_Confidence_0.647_Length_1767_transcripts_v2_347	protein	-0.157541
	transcripts_v2_55356	protein	0.499345
	Locus_11279_Transcript_1/1_Confidence_1.000_Length_1793_transcripts_v2_329	alpha-l- plasma	-0.112687
	transcripts_v2_31375	0	-1.02999
	Locus_61673_Transcript_1/2_Confidence_1.000_Length_558_transcripts_v2_55822	Probable_phosphoglycerate_kinase_(pgk-1)	1.20163
	transcripts_v2_12158	myo-inositol oxygenase	-1.31008
	Locus_5105_Transcript_1/3_Confidence_0.833_Length_1196_transcripts_v2_45000	dbh-like monooxygenase protein 2-like	-0.403402
	Locus_2924_Transcript_1/2_Confidence_0.500_Length_888_transcripts_v2_13026	Glycerol-3-phosphate_dehydrogenase_[NAD(+)],_cytoplasmic_(gpd1)	-1.14099
	Locus_12847_Transcript_1/1_Confidence_1.000_Length_424_transcripts_v2_4382	glycerophosphodiester phosphodiesterase 1	-0.796938
	Locus_804_Transcript_2/3_Confidence_0.600_Length_2500_transcripts_v2_70597	glycerol kinase	-0.829346
	Locus_70442_Transcript_1/1_Confidence_1.000_Length_171_transcripts_v2_69473	2-oxoglutarate dehydrogenase e1 component	2.38957
	Locus_14299_Transcript_1/1_Confidence_1.000_Length_811_transcripts_v2_1828	L-lactate_dehydrogenase_(ldh-1)	0.757535
	Locus_63060_Transcript_1/1_Confidence_1.000_Length_281_transcripts_v2_57455	glucose-6-phosphate isomerase	-0.469135
	Locus_59009_Transcript_1/1_Confidence_1.000_Length_450_transcripts_v2_46128	DBH-like_monooxygenase_protein_2_homolog_(moxd2)	3.61824
	Locus_18102_Transcript_1/6_Confidence_0.235_Length_397_transcripts_v2_4703	protein	-0.0803243
	Locus_14424_Transcript_1/1_Confidence_1.000_Length_173_transcripts_v2_11071	duf718 domain-containing protein	-2.3901
	Locus_27631_Transcript_2/2_Confidence_1.000_Length_944_transcripts_v2_12928	6-phosphofructo-2-kinase/fructose-2,6-bisphosphatase_1_(Pfkfb1)	0.0864373
	Locus_56046_Transcript_1/1_Confidence_1.000_Length_254_transcripts_v2_48248	dbh-like 1	-1.37851
	Locus_19150_Transcript_1/1_Confidence_1.000_Length_165_transcripts_v2_11663	---NA---	-1.93651
	Locus_2924_Transcript_2/2_Confidence_0.500_Length_888_transcripts_v2_13027	Glycerol-3-phosphate_dehydrogenase_[NAD(+)],_cytoplasmic_(gpd1)	-2.67423
	Locus_65066_Transcript_1/1_Confidence_1.000_Length_196_transcripts_v2_61171	galactose-1-phosphate uridylyltransferase	3.35755
	transcripts_v2_544	alpha-l- plasma	-0.0784766
	Locus_2923_Transcript_1/1_Confidence_1.000_Length_343_transcripts_v2_15758	glycerol-3-phosphate dehydrogenase	-1.19233
	Locus_6348_Transcript_1/1_Confidence_1.000_Length_1913_transcripts_v2_55213	pyruvate muscle	-1.34869
	Locus_46070_Transcript_1/1_Confidence_1.000_Length_184_transcripts_v2_41687	phosphoenolpyruvate carboxykinase	0.41353
	Locus_25613_Transcript_1/1_Confidence_1.000_Length_229_transcripts_v2_18500	galactose-1-phosphate uridylyltransferase	-2.71584
	Locus_409_Transcript_3/3_Confidence_0.750_Length_4405_transcripts_v2_34193	oxoglutarate (alpha-ketoglutarate) dehydrogenase	-0.344051
	Locus_15932_Transcript_1/1_Confidence_1.000_Length_476_transcripts_v2_3886	Fructose-bisphosphate_aldolase_2_(ALDO2)	0.742946
	Locus_72471_Transcript_1/1_Confidence_1.000_Length_188_transcripts_v2_68168	dbh-like monooxygenase protein 1 homolog	2.28096
	Locus_37773_Transcript_1/1_Confidence_1.000_Length_364_transcripts_v2_25843	phosphoenolpyruvate carboxykinase	-3.22651
	transcripts_v2_344	protein	0.656268
	transcripts_v2_328	protein	-1.19296
	Locus_175_Transcript_2/4_Confidence_0.400_Length_528_transcripts_v2_3444	UDP-glucose_4-epimerase_(GALE)	-0.36593
	transcripts_v2_65712	Phosphomannomutase_(PMM)	-0.21872
	Locus_28064_Transcript_1/3_Confidence_0.222_Length_579_transcripts_v2_13986	DBH-like_monooxygenase_protein_2_homolog_(moxd2)	-0.330752
	Locus_33561_Transcript_1/1_Confidence_1.000_Length_398_transcripts_v2_25515	enolase 3	0.981677
	transcripts_v2_1189	gdp-mannose dehydratase-like	-0.918401
	transcripts_v2_65585	enolase	-0.105994
	transcripts_v2_65570	phosphogluconate dehydrogenase	0.235365
	Locus_35248_Transcript_1/1_Confidence_1.000_Length_4198_transcripts_v2_23409	formate c-acetyltransferase	1.51422

## Sheet: aromatic compound biosynthet...
Thermal stress
Set	Contig name	Annotation	Log2 fold change
Up-regulated	transcripts_v2_9142	phospho-2-dehydro-3-deoxyheptonate aldolase	2.04784
	Locus_67682_Transcript_1/1_Confidence_1.000_Length_218_transcripts_v2_59606	folylpolyglutamate synthase	4.27053
	Locus_21962_Transcript_1/1_Confidence_1.000_Length_354_transcripts_v2_15601	chorismate mutase	1.30524
	Locus_14147_Transcript_1/1_Confidence_1.000_Length_1075_transcripts_v2_1073	thiamine biosynthesis protein	1.33339
	Locus_15166_Transcript_1/1_Confidence_1.000_Length_784_transcripts_v2_1930	Methylenetetrahydrofolate_dehydrogenase_[NAD(+)]_(MTD1)	1.92074
	Locus_8642_Transcript_1/1_Confidence_1.000_Length_924_transcripts_v2_70769	Thiamine_thiazole_synthase_2,_chloroplastic_(THI1-2)	2.03388
Non-regulated	Locus_51356_Transcript_1/1_Confidence_1.000_Length_195_transcripts_v2_51099	3-dehydroquinate synthase	0.981817
	Locus_32745_Transcript_3/4_Confidence_0.500_Length_1358_transcripts_v2_23647	c-1-tetrahydrofolate cytoplasmic	1.35992
	Locus_2073_Transcript_1/1_Confidence_1.000_Length_881_transcripts_v2_13035	Molybdopterin_synthase_catalytic_subunit_(MOCS2)	-2.3373
	Locus_23187_Transcript_1/1_Confidence_1.000_Length_178_transcripts_v2_21665	phospho-2-dehydro-3-deoxyheptonate aldolase	0.15531
	Locus_51125_Transcript_1/1_Confidence_1.000_Length_518_transcripts_v2_45861	Thiamin_pyrophosphokinase_1_(TPK1)	0.132733
	transcripts_v2_25316	6-pyruvoyl_tetrahydrobiopterin_synthase_(Pts)	0.0267793
	Locus_6887_Transcript_1/1_Confidence_1.000_Length_389_transcripts_v2_56330	methylenetetrahydrofolate dehydrogenase (nadp+ dependent) methenyltetrahydrofolate formyltetrahydrofolate synthetase	-0.538266
	transcripts_v2_23646	c-1-tetrahydrofolate cytoplasmic	2.74355
	Locus_6888_Transcript_1/1_Confidence_1.000_Length_404_transcripts_v2_56249	methylenetetrahydrofolate dehydrogenase (nadp+ dependent) methenyltetrahydrofolate formyltetrahydrofolate synthetase	0.526308

## Sheet: Cellular amino acid biosynth...
Thermal stress
Set	Contig name	Annotation	Log2 fold change
Up-regulated	Locus_10088_Transcript_1/1_Confidence_1.000_Length_452_transcripts_v2_4080	Eukaryotic_translation_initiation_factor_5A_(TIF5A)	1.61651
	transcripts_v2_9142	phospho-2-dehydro-3-deoxyheptonate aldolase	2.04784
	transcripts_v2_17844	phosphoribosyl-atp pyrophosphatase	2.29796
	Locus_17437_Transcript_1/1_Confidence_1.000_Length_528_transcripts_v2_3449	GMP_synthase_[glutamine-hydrolyzing]_(guaA)	1.7967
	Locus_21962_Transcript_1/1_Confidence_1.000_Length_354_transcripts_v2_15601	chorismate mutase	1.30524
	transcripts_v2_3123	hypothetical protein L917_08898	1.38945
	Locus_26988_Transcript_1/1_Confidence_1.000_Length_555_transcripts_v2_14115	Cystathionine_beta-synthase_(cysB)	1.12881
	Locus_26027_Transcript_1/1_Confidence_1.000_Length_287_transcripts_v2_16759	aspartate-semialdehyde dehydrogenase	1.92385
	Locus_38927_Transcript_1/1_Confidence_1.000_Length_425_transcripts_v2_25350	ketol-acid reductoisomerase	1.89409
	transcripts_v2_16000	thymidylate synthase	2.06781
	transcripts_v2_17771	argininosuccinate synthase	3.14827
	Locus_35396_Transcript_1/1_Confidence_1.000_Length_190_transcripts_v2_31035	ketol-acid reductoisomerase	2.67027
	transcripts_v2_31918	deoxyhypusine synthase	2.70973
	transcripts_v2_71996	Probable_S-adenosylmethionine_synthase_4_(sams-4)	1.78447
	Locus_8359_Transcript_1/1_Confidence_1.000_Length_476_transcripts_v2_71076	Aspartate-semialdehyde_dehydrogenase_(asd)	1.72068
	Locus_7976_Transcript_1/1_Confidence_1.000_Length_585_transcripts_v2_65961	Eukaryotic_translation_initiation_factor_5A-1_(At1g13950)	1.32204
	Locus_9234_Transcript_1/3_Confidence_0.667_Length_793_transcripts_v2_71995	Probable_S-adenosylmethionine_synthase_4_(sams-4)	1.73636
	Locus_66018_Transcript_1/1_Confidence_1.000_Length_328_transcripts_v2_56810	glutamine synthetase	2.53306
Non-regulated	Locus_31447_Transcript_1/1_Confidence_1.000_Length_247_transcripts_v2_27905	s-adenosylmethionine synthetase	-1.62034
	transcripts_v2_14701	methylthioribulose-1-phosphate dehydratase	-1.33145
	Locus_50850_Transcript_1/1_Confidence_1.000_Length_193_transcripts_v2_51259	methionine synthase vitamin-b12 independent	0.444691
	Locus_51356_Transcript_1/1_Confidence_1.000_Length_195_transcripts_v2_51099	3-dehydroquinate synthase	0.981817
	transcripts_v2_41330	glutamate-cysteine catalytic subunit	-1.40632
	Locus_20324_Transcript_1/1_Confidence_1.000_Length_180_transcripts_v2_21481	argininosuccinate synthase	1.38138
	Locus_44650_Transcript_1/1_Confidence_1.000_Length_209_transcripts_v2_39623	3-isopropylmalate dehydrogenase	0.816631
	Locus_35395_Transcript_1/1_Confidence_1.000_Length_189_transcripts_v2_31121	ketol-acid reductoisomerase	1.04755
	Locus_54438_Transcript_1/1_Confidence_1.000_Length_296_transcripts_v2_47397	proline mitochondrial-like	-3.40599
	transcripts_v2_5111	s-adenosylmethionine synthase isoform type-2	-1.30287
	Locus_41941_Transcript_1/1_Confidence_1.000_Length_167_transcripts_v2_43933	prodh protein	-1.75775
	Locus_55056_Transcript_1/1_Confidence_1.000_Length_324_transcripts_v2_47048	delta-1-pyrroline-5-carboxylate synthase-like	-1.16993
	Locus_53374_Transcript_1/1_Confidence_1.000_Length_176_transcripts_v2_53036	imidazoleglycerol-phosphate dehydratase	-0.509339
	Locus_55033_Transcript_1/1_Confidence_1.000_Length_200_transcripts_v2_50744	l-aspartate dehydrogenase	-0.108748
	Locus_38642_Transcript_1/1_Confidence_1.000_Length_309_transcripts_v2_26495	histidinol dehydrogenase	0.851819
	transcripts_v2_72055	Eukaryotic_translation_initiation_factor_5A_(eIF-5A)	-0.945538
	transcripts_v2_44867	glutamine synthetase	-0.232242
	Locus_65622_Transcript_1/1_Confidence_1.000_Length_243_transcripts_v2_58446	nad h-dependent glutamate synthase	1.99277
	Locus_2009_Transcript_1/2_Confidence_0.625_Length_1821_transcripts_v2_12273	betaine--homocysteine s-methyltransferase 1	-0.692972
	Locus_23187_Transcript_1/1_Confidence_1.000_Length_178_transcripts_v2_21665	phospho-2-dehydro-3-deoxyheptonate aldolase	0.15531
	Locus_914_Transcript_1/3_Confidence_0.500_Length_453_transcripts_v2_72272	Eukaryotic_translation_initiation_factor_5A_(eIF-5A)	-1.56173
	transcripts_v2_57083	methionine s-adenosyl transferase	-1.28096
	Locus_14437_Transcript_1/1_Confidence_1.000_Length_811_transcripts_v2_1829	Cystathionine_beta-synthase_(CBS)	-1.32947
	Locus_39658_Transcript_1/1_Confidence_1.000_Length_164_transcripts_v2_33933	proline mitochondrial-like	-2.57289
	Locus_35732_Transcript_1/1_Confidence_1.000_Length_490_transcripts_v2_25031	Pyrroline-5-carboxylate_reductase_1,_mitochondrial_(PYCR1)	0.0631938
	Locus_12369_Transcript_1/1_Confidence_1.000_Length_731_transcripts_v2_2182	Glutathione_synthetase_(GSS)	0.226029
	Locus_54574_Transcript_1/1_Confidence_1.000_Length_427_transcripts_v2_46236	aldehyde dehydrogenase 18 member a1	-1.94486
	Locus_7018_Transcript_2/2_Confidence_1.000_Length_861_transcripts_v2_65750	Glutamate--cysteine_ligase_catalytic_subunit_(GCLC)	-2.43499
	Locus_39553_Transcript_1/1_Confidence_1.000_Length_402_transcripts_v2_25489	atp phosphoribosyltransferase	-2.91839
	Locus_55164_Transcript_1/1_Confidence_1.000_Length_196_transcripts_v2_51047	n-acetylglutamate synthetase	-1.61824
	transcripts_v2_24536	phosphoglycerate dehydrogenase	-0.0845335
	Locus_14995_Transcript_1/1_Confidence_1.000_Length_584_transcripts_v2_3048	0	0.888272
	Locus_56688_Transcript_1/1_Confidence_1.000_Length_810_transcripts_v2_45278	Probable_proline_dehydrogenase_2_(prodh2)	-1.66137
	Locus_58996_Transcript_1/1_Confidence_1.000_Length_371_transcripts_v2_46606	5-methyltetrahydrofolate-homocysteine methyltransferase	1.97453
	transcripts_v2_23946	asparagine synthetase	0.149456
	Locus_58689_Transcript_1/1_Confidence_1.000_Length_178_transcripts_v2_52850	argininosuccinate lyase	1.24437
	Locus_48841_Transcript_1/1_Confidence_1.000_Length_442_transcripts_v2_35682	Glutamate_synthase_[NADH],_amyloplastic_	-0.858528
	Locus_53804_Transcript_1/1_Confidence_1.000_Length_214_transcripts_v2_49832	atp phosphoribosyltransferase	1.17075
	transcripts_v2_24280	argininosuccinate synthase	-3.15291
	transcripts_v2_23726	alanine aminotransferase 2-like	-1.99489
	Locus_31774_Transcript_1/1_Confidence_1.000_Length_273_transcripts_v2_27161	glutathione synthetase	-3.19849
	Locus_36175_Transcript_1/1_Confidence_1.000_Length_165_transcripts_v2_33745	phosphoribosyl-5-amino-1-phosphoribosyl-4-imidazolecarboxiamide isomerase	-5.24375
	Locus_33971_Transcript_1/1_Confidence_1.000_Length_654_transcripts_v2_24443	Pyrroline-5-carboxylate_reductase_3_(pycrl)	-1.57601
	Locus_7259_Transcript_1/4_Confidence_0.429_Length_796_transcripts_v2_65789	S-adenosylmethionine_synthase_isoform_type-1_(Mat1a)	-0.758886
	Locus_3223_Transcript_1/1_Confidence_1.000_Length_1309_transcripts_v2_23669	phosphoserine aminotransferase 1	-1.8939
	Locus_32349_Transcript_1/1_Confidence_1.000_Length_261_transcripts_v2_27501	deoxyhypusine synthase	-1.30624
	Locus_47121_Transcript_1/1_Confidence_1.000_Length_231_transcripts_v2_38498	methionine synthase ii (cobalamin-independent)	-1.01508
	transcripts_v2_532	methionine adenosyltransferase alpha	0.435272
	Locus_45942_Transcript_1/1_Confidence_1.000_Length_198_transcripts_v2_40434	argininosuccinate synthetase 1	-0.152925
	Locus_34299_Transcript_1/1_Confidence_1.000_Length_290_transcripts_v2_26821	phosphoribosyl-amp	1.43243
	Locus_38804_Transcript_1/1_Confidence_1.000_Length_268_transcripts_v2_27323	---NA---	-0.480531
	Locus_17538_Transcript_1/1_Confidence_1.000_Length_423_transcripts_v2_4404	argininosuccinate synthetase 1	-0.737628
	transcripts_v2_65746	S-adenosylmethionine_synthase_isoform_type-1_(Mat1a)	-0.766817
	Locus_12538_Transcript_1/1_Confidence_1.000_Length_939_transcripts_v2_1376	Glutamate--cysteine_ligase_(gcs-1)	-0.616077
	Locus_56610_Transcript_1/1_Confidence_1.000_Length_651_transcripts_v2_45520	Delta-1-pyrroline-5-carboxylate_synthase_(ALDH18A1)	1.31285
	Locus_65063_Transcript_1/1_Confidence_1.000_Length_219_transcripts_v2_59527	glutamate-cysteine catalytic subunit	3.45022
	Locus_54684_Transcript_1/1_Confidence_1.000_Length_283_transcripts_v2_47609	glutamate synthase	-1.28096
	Locus_38248_Transcript_1/1_Confidence_1.000_Length_341_transcripts_v2_26067	argininosuccinate lyase	0.00340392
	transcripts_v2_26838	Imidazole_glycerol_phosphate_synthase_hisHF_(HIS7)	-2.03182
	Locus_27459_Transcript_1/1_Confidence_1.000_Length_511_transcripts_v2_14357	Probable_histidinol-phosphatase_(SPCC1672.01)	-0.0570511

## Sheet: Cellular component biogenesis
Thermal stress
Set	Contig name	Annotation	Log2 fold change
Up-regulated	Locus_27246_Transcript_1/1_Confidence_1.000_Length_165_transcripts_v2_22976	ribosomal protein	1.78181
	transcripts_v2_71862	beta-tubulin	1.78153
	transcripts_v2_4969	alpha tubulin	0.768049
	transcripts_v2_871	alpha tubulin	1.58733
	Locus_10669_Transcript_1/1_Confidence_1.000_Length_1184_transcripts_v2_874	tubulin alpha	1.08228
	Locus_5625_Transcript_1/1_Confidence_1.000_Length_331_transcripts_v2_46962	60s acidic ribosomal protein p0	1.77908
	Locus_7619_Transcript_1/1_Confidence_1.000_Length_323_transcripts_v2_66277	tubulin alpha	1.15032
	transcripts_v2_20243	alpha tubulin	2.0456
	Locus_1673_Transcript_1/1_Confidence_1.000_Length_520_transcripts_v2_3510	Histone_H3_(his-2)	1.80584
	transcripts_v2_11867	beta-tubulin	1.59537
	Locus_38250_Transcript_1/1_Confidence_1.000_Length_335_transcripts_v2_26137	alpha tubulin	2.48037
	Locus_10282_Transcript_1/1_Confidence_1.000_Length_591_transcripts_v2_2995	Tubulin_alpha_chain_	1.41045
	Locus_21315_Transcript_1/1_Confidence_1.000_Length_359_transcripts_v2_15539	tubulin alpha	2.11784
	Locus_30723_Transcript_1/1_Confidence_1.000_Length_172_transcripts_v2_32807	eukaryotic translation initiation factor 6	2.33151
	Locus_18593_Transcript_1/1_Confidence_1.000_Length_556_transcripts_v2_3244	Tubulin_alpha-2_chain_(TUBA2)	1.38241
	transcripts_v2_36504	tubulin alpha-1a chain- partial	0.831225
	Locus_40681_Transcript_1/1_Confidence_1.000_Length_164_transcripts_v2_44362	---NA---	1.33384
	Locus_24134_Transcript_1/1_Confidence_1.000_Length_409_transcripts_v2_15057	alpha tubulin	1.29904
	transcripts_v2_45118	Tubulin_beta_chain_(bPT2)	0.996691
	Locus_3864_Transcript_1/1_Confidence_1.000_Length_811_transcripts_v2_24109	60S_ribosomal_protein_L7a_(RPL7A)	1.75395
	Locus_24698_Transcript_1/1_Confidence_1.000_Length_196_transcripts_v2_20242	protein	2.00424
	Locus_11733_Transcript_1/1_Confidence_1.000_Length_1029_transcripts_v2_1171	tubulin alpha	1.20453
	Locus_6794_Transcript_1/1_Confidence_1.000_Length_347_transcripts_v2_56623	beta-tubulin	1.72553
	Locus_16807_Transcript_1/1_Confidence_1.000_Length_562_transcripts_v2_3191	0	1.64481
	Locus_4495_Transcript_2/4_Confidence_0.545_Length_1194_transcripts_v2_34502	alpha tubulin	1.14509
	Locus_42840_Transcript_1/1_Confidence_1.000_Length_307_transcripts_v2_36707	alpha 1 isoform 3	1.18081
	transcripts_v2_3243	tubulin alpha	1.27358
Non-regulated	Locus_37523_Transcript_1/1_Confidence_1.000_Length_502_transcripts_v2_24972	Core_histone_macro-H2A.1_(H2AFY)	0.921741
	Locus_43457_Transcript_1/1_Confidence_1.000_Length_200_transcripts_v2_40266	metastasis suppressor protein 1 isoform 1	-3.60407
	Locus_7672_Transcript_3/8_Confidence_0.222_Length_842_transcripts_v2_65765	Tubulin_alpha_chain_	2.09837
	transcripts_v2_15086	ribosomal protein l7a	-0.472053
	Locus_57954_Transcript_1/1_Confidence_1.000_Length_230_transcripts_v2_49055	utp11-like u3 small nucleolar ribonucleoprotein variant 1	-1.8679
	Locus_8849_Transcript_1/2_Confidence_1.000_Length_4866_transcripts_v2_70582	viral a-type inclusion protein	-0.299675
	transcripts_v2_14579	histone h1 -1	-0.441007
	transcripts_v2_71973	Tubulin_alpha-1D_chain_(TUBA1D)	-0.869409
	transcripts_v2_71952	Ribosome_biogenesis_regulatory_protein_homolog_(RRS1)	-1.18684
	transcripts_v2_14435	tubulin gamma-1 chain	-3.41692
	Locus_47519_Transcript_1/1_Confidence_1.000_Length_547_transcripts_v2_35315	Histone_H1-delta_	-1.43953
	Locus_14304_Transcript_1/1_Confidence_1.000_Length_1000_transcripts_v2_1233	U3_small_nucleolar_RNA-associated_protein_15_homolog_(utp15)	-1.32936
	transcripts_v2_18799	---NA---	0.849202
	Locus_8920_Transcript_1/1_Confidence_1.000_Length_272_transcripts_v2_71346	rrna methyltransferase 3	-0.637648
	transcripts_v2_26340	set translocation (myeloid leukemia-associated) a	-1.34017
	Locus_15171_Transcript_1/1_Confidence_1.000_Length_294_transcripts_v2_6351	beta tubulin	1.79483
	Locus_68248_Transcript_1/1_Confidence_1.000_Length_214_transcripts_v2_59835	beta tubulin 3	-1.53605
	Locus_33832_Transcript_1/1_Confidence_1.000_Length_171_transcripts_v2_32966	alpha-tubulin	-0.0452355
	Locus_13863_Transcript_1/1_Confidence_1.000_Length_925_transcripts_v2_1421	Nucleosome_assembly_protein_1-like_1_(NAP1L1)	-1.28494
	transcripts_v2_45365	Tubulin_beta_chain_(bPT2)	1.66395
	Locus_56822_Transcript_1/1_Confidence_1.000_Length_177_transcripts_v2_52966	beta tubulin	3.32126
	Locus_30871_Transcript_1/1_Confidence_1.000_Length_212_transcripts_v2_29471	arp3 actin-related protein 3 homolog b	0.594345
	transcripts_v2_25669	Tubulin_beta_chain_(Fragment)_	-1.49516
	Locus_56828_Transcript_1/1_Confidence_1.000_Length_176_transcripts_v2_53089	atp12 atpase	0.558746
	Locus_30973_Transcript_1/1_Confidence_1.000_Length_187_transcripts_v2_31271	achain r29q sticholysin ii mutant	-4.69822
	Locus_613_Transcript_2/2_Confidence_1.000_Length_2214_transcripts_v2_55196	u3 small nucleolar homolog a	-1.72078
	Locus_46161_Transcript_1/1_Confidence_1.000_Length_166_transcripts_v2_44124	alpha tubulin	0.619171
	Locus_28255_Transcript_1/1_Confidence_1.000_Length_258_transcripts_v2_17468	alpha tubulin	1.0837
	transcripts_v2_29921	protein set-like	-2.23849
	Locus_17417_Transcript_1/1_Confidence_1.000_Length_408_transcripts_v2_4571	mrna turnover protein 4 homolog	-2.53124
	Locus_262_Transcript_4/10_Confidence_0.227_Length_636_transcripts_v2_13717	0	-0.633194
	Locus_40874_Transcript_1/1_Confidence_1.000_Length_178_transcripts_v2_42335	heterocapsa rotundata clone hro-cdna5 beta-tubulin complete cds	0.699199
	Locus_2064_Transcript_1/4_Confidence_0.444_Length_2058_transcripts_v2_12215	actin-related protein 3	-0.326426
	Locus_613_Transcript_1/2_Confidence_1.000_Length_2220_transcripts_v2_55195	u3 small nucleolar homolog a	-0.979689
	Locus_9312_Transcript_1/1_Confidence_1.000_Length_751_transcripts_v2_72024	NHP2-like_protein_1_(nhp2l1)	-0.02976
	transcripts_v2_32542	alpha isoform cra_b	-1.40964
	Locus_25940_Transcript_1/1_Confidence_1.000_Length_277_transcripts_v2_16973	ribosomal rna	1.12607
	transcripts_v2_13366	tubulin alpha-1a chain-like	0.247225
	Locus_51530_Transcript_1/1_Confidence_1.000_Length_171_transcripts_v2_53688	block of proliferation 1	-3.39094
	Locus_7732_Transcript_1/1_Confidence_1.000_Length_361_transcripts_v2_66196	protein	0.504098
	Locus_2214_Transcript_2/3_Confidence_0.667_Length_869_transcripts_v2_13050	Tubulin_alpha-1_chain_(Fragment)_	0.102019
	Locus_34817_Transcript_1/1_Confidence_1.000_Length_466_transcripts_v2_25131	Tubulin_beta-7_chain_	2.09696
	Locus_37_Transcript_1/1_Confidence_1.000_Length_1478_transcripts_v2_23601	actin related protein 2 3 subunit 41kda	0.0282138
	Locus_33507_Transcript_1/1_Confidence_1.000_Length_718_transcripts_v2_24304	Focal_adhesion_kinase_1_(PTK2)	-1.03534
	Locus_29909_Transcript_1/1_Confidence_1.000_Length_258_transcripts_v2_17474	probable u3 small nucleolar rna-associated protein 11	-0.984613
	Locus_39467_Transcript_1/1_Confidence_1.000_Length_183_transcripts_v2_31689	---NA---	-3.13093
	transcripts_v2_3434	protein	-0.69073
	Locus_18436_Transcript_1/1_Confidence_1.000_Length_700_transcripts_v2_2360	Actin-related_protein_2/3_complex_subunit_4_(Arpc4)	-0.791224
	Locus_63232_Transcript_1/1_Confidence_1.000_Length_352_transcripts_v2_56585	beta-tubulin	1.40424
	Locus_30493_Transcript_1/1_Confidence_1.000_Length_973_transcripts_v2_23896	Histone_acetyltransferase_KAT6A_(KAT6A)	-0.411101
	Locus_50037_Transcript_1/1_Confidence_1.000_Length_494_transcripts_v2_45942	Pre-rRNA-processing_protein_TSR1_homolog_(tsr1)	-3.26754
	Locus_55005_Transcript_1/1_Confidence_1.000_Length_165_transcripts_v2_54657	beta-tubulin	2.43296
	Locus_7433_Transcript_1/1_Confidence_1.000_Length_925_transcripts_v2_65719	H/ACA_ribonucleoprotein_complex_subunit_1_(gar1)	-0.497689
	Locus_44787_Transcript_1/1_Confidence_1.000_Length_303_transcripts_v2_36766	h aca ribonucleoprotein complex subunit 2-like protein	-0.317482
	Locus_36208_Transcript_1/1_Confidence_1.000_Length_280_transcripts_v2_27007	ribosome maturation protein sbds	-0.151072
	Locus_12832_Transcript_1/1_Confidence_1.000_Length_873_transcripts_v2_1618	Histone_H2A_	-0.521168
	transcripts_v2_17475	histone -like	-0.440661
	Locus_53458_Transcript_1/1_Confidence_1.000_Length_250_transcripts_v2_48371	transcription factor mitochondrial	-4.03738
	Locus_29058_Transcript_1/1_Confidence_1.000_Length_236_transcripts_v2_18214	predicted protein [Nematostella vectensis]	0.527172
	Locus_34933_Transcript_1/1_Confidence_1.000_Length_198_transcripts_v2_30412	alpha tubulin	0.932444
	Locus_8849_Transcript_2/2_Confidence_1.000_Length_4866_transcripts_v2_70583	viral a-type inclusion protein	-0.971739
	Locus_22349_Transcript_1/1_Confidence_1.000_Length_550_transcripts_v2_14136	Histone_H2A_	1.06752
	Locus_29389_Transcript_1/1_Confidence_1.000_Length_539_transcripts_v2_14193	0	1.03914
	Locus_4495_Transcript_1/4_Confidence_0.727_Length_1314_transcripts_v2_34450	tubulin alpha-2 alpha-4 chain	0.503342
	Locus_7512_Transcript_1/1_Confidence_1.000_Length_303_transcripts_v2_66322	histone h3	-0.804002
	Locus_5603_Transcript_1/1_Confidence_1.000_Length_1547_transcripts_v2_44878	tubulin alpha-1 chain	0.0634254
	Locus_2064_Transcript_3/4_Confidence_0.444_Length_2050_transcripts_v2_12218	actin-related protein 3	-0.316816
	Locus_22137_Transcript_1/1_Confidence_1.000_Length_182_transcripts_v2_21319	tubulin-specific chaperone a	1.09456
	Locus_2064_Transcript_2/4_Confidence_0.444_Length_2004_transcripts_v2_12225	actin-related protein 3	-0.390609
	Locus_49078_Transcript_1/1_Confidence_1.000_Length_180_transcripts_v2_42194	ribosomal rna	-0.110676
	Locus_2064_Transcript_4/4_Confidence_0.444_Length_1996_transcripts_v2_12229	actin-related protein 3	-0.360849
	transcripts_v2_24330	tubulin alpha-1b partial	-0.413194
	transcripts_v2_24325	alpha 1a	-0.128453
	Locus_29125_Transcript_1/1_Confidence_1.000_Length_234_transcripts_v2_18297	alpha-tubulin	0.568
	Locus_1446_Transcript_3/6_Confidence_0.389_Length_827_transcripts_v2_1756	60S_acidic_ribosomal_protein_P0_(RPLP0)	-0.194337
	transcripts_v2_36224	Cytochrome_c_oxidase_assembly_protein_COX15_homolog_(COX15)	0.620314
	transcripts_v2_24249	atp synthase mitochondrial f1 complex assembly factor 1-like	-0.563516
	Locus_59171_Transcript_1/1_Confidence_1.000_Length_285_transcripts_v2_47585	actp3_radmg ame: full=cytolysin-3 ame: full=cytolysin iii ame: full=hmg iii ame: full=magnificalysin iii flags: precursor	-2.74416
	transcripts_v2_35760	tubulin beta-2c chain	-0.270513
	Locus_4312_Transcript_2/3_Confidence_0.429_Length_426_transcripts_v2_35746	tubulin beta-2c chain	-0.26531
	Locus_34122_Transcript_1/1_Confidence_1.000_Length_207_transcripts_v2_29776	---NA---	-1.06438
	Locus_262_Transcript_3/10_Confidence_0.227_Length_657_transcripts_v2_13643	0	-1.03824
	Locus_6197_Transcript_1/1_Confidence_1.000_Length_785_transcripts_v2_55515	60S_acidic_ribosomal_protein_P0_	0.857403
	Locus_10154_Transcript_1/1_Confidence_1.000_Length_814_transcripts_v2_1810	Histone_H2A.V_(Fragment)_(H2A.F/Z)	-0.660849
	transcripts_v2_740	beta 2c	-0.228243
	Locus_10513_Transcript_1/1_Confidence_1.000_Length_290_transcripts_v2_6434	---NA---	-1.03259
	Locus_50052_Transcript_1/1_Confidence_1.000_Length_181_transcripts_v2_52401	histone h2b	-1.52819
	Locus_60866_Transcript_1/1_Confidence_1.000_Length_189_transcripts_v2_61807	rrs1 protein	-3.08916
	Locus_41923_Transcript_1/1_Confidence_1.000_Length_272_transcripts_v2_37283	tumor protein p73	-0.314986
	transcripts_v2_2037	60s acidic ribosomal protein p0	-0.210987
	Locus_52539_Transcript_1/1_Confidence_1.000_Length_185_transcripts_v2_52007	mitochondrial dimethyladenosine transferase 1	-3.70708
	Locus_287_Transcript_2/4_Confidence_0.500_Length_220_transcripts_v2_18857	protein	-0.181848
	Locus_5136_Transcript_4/6_Confidence_0.077_Length_1312_transcripts_v2_44946	phosphatidylinositol-binding clathrin assembly protein	-2.13331
	transcripts_v2_65938	Neural_Wiskott-Aldrich_syndrome_protein_(Wasl)	-0.471255
	Locus_18261_Transcript_1/1_Confidence_1.000_Length_438_transcripts_v2_4231	Histone_H3-like_centromeric_protein_A_(cenpa)	-0.763048
	Locus_27115_Transcript_1/1_Confidence_1.000_Length_800_transcripts_v2_13199	Histone_H2A_	-1.07744
	transcripts_v2_6120	alpha tubulin-like protein	-0.979403
	Locus_26933_Transcript_1/1_Confidence_1.000_Length_230_transcripts_v2_18454	beta tubulin	-3.01078
	transcripts_v2_65669	beta 2c	-0.588124
	transcripts_v2_66087	histone h2a	0.983111
	transcripts_v2_15305	tubulin alpha-1d chain-like	0.669521
	transcripts_v2_1194	rrna 2 -o-methyltransferase fibrillarin-like	-0.386529
	Locus_23248_Transcript_1/1_Confidence_1.000_Length_300_transcripts_v2_16483	---NA---	0.933462
	transcripts_v2_14882	histone h1 -1	-0.465447
	transcripts_v2_34459	beta tubulin	-1.0635
	transcripts_v2_34451	tubulin alpha	1.08967
	transcripts_v2_1153	protein	-0.827555
	transcripts_v2_34404	fact complex subunit ssrp1	-1.23613
	Locus_43862_Transcript_1/1_Confidence_1.000_Length_199_transcripts_v2_40343	protein	0.214948

## Sheet: Cofactor metabolic process
Thermal stress
Set	Contig name	Annotation	Log2 fold change
Up-regulated	Locus_10544_Transcript_1/1_Confidence_1.000_Length_214_transcripts_v2_8833	bifunctional aconitate hydratase 2 2-methylisocitrate dehydratase	1.70791
	Locus_67682_Transcript_1/1_Confidence_1.000_Length_218_transcripts_v2_59606	folylpolyglutamate synthase	4.27053
	transcripts_v2_5394	geranylgeranyl reductase	2.15492
	Locus_18672_Transcript_1/1_Confidence_1.000_Length_660_transcripts_v2_2579	Succinate_dehydrogenase_[ubiquinone]_iron-sulfur_subunit_2,_mitochondrial_(SDH2-2)	1.59545
	transcripts_v2_21338	citrate synthase	3.73213
	transcripts_v2_2044	iron-sulfur cluster assembly enzyme mitochondrial-like	0.667907
	Locus_20488_Transcript_1/1_Confidence_1.000_Length_179_transcripts_v2_21569	acetyl- hydrolase transferase	2.00875
	Locus_24294_Transcript_1/1_Confidence_1.000_Length_338_transcripts_v2_15842	phosphoenolpyruvate carboxylase	1.94131
	transcripts_v2_18802	siroheme synthase	1.38691
	Locus_18613_Transcript_1/1_Confidence_1.000_Length_826_transcripts_v2_1761	Probable_pyridoxine_biosynthesis_protein_pdx1_(pdx1)	1.49899
	Locus_48955_Transcript_1/1_Confidence_1.000_Length_168_transcripts_v2_43874	coproporphyrinogen iii oxidase	2.29356
	Locus_30793_Transcript_1/1_Confidence_1.000_Length_460_transcripts_v2_25144	Aconitate_hydratase_2_(acnB)	1.30821
	transcripts_v2_71996	Probable_S-adenosylmethionine_synthase_4_(sams-4)	1.78447
	Locus_15166_Transcript_1/1_Confidence_1.000_Length_784_transcripts_v2_1930	Methylenetetrahydrofolate_dehydrogenase_[NAD(+)]_(MTD1)	1.92074
	Locus_32101_Transcript_1/1_Confidence_1.000_Length_284_transcripts_v2_26930	hydroxymethylglutaryl-coenzyme a reductase	3.0314
	transcripts_v2_19207	isocitrate dehydrogenase	1.86091
	Locus_22681_Transcript_1/1_Confidence_1.000_Length_258_transcripts_v2_17453	isocitrate nadp-dependent	1.96217
	Locus_16566_Transcript_1/1_Confidence_1.000_Length_446_transcripts_v2_4160	Probable_malate:quinone_oxidoreductase_(mqo)	1.99745
	Locus_4724_Transcript_1/1_Confidence_1.000_Length_214_transcripts_v2_39329	---NA---	2.35408
	Locus_9234_Transcript_1/3_Confidence_0.667_Length_793_transcripts_v2_71995	Probable_S-adenosylmethionine_synthase_4_(sams-4)	1.73636
	Locus_48866_Transcript_1/1_Confidence_1.000_Length_190_transcripts_v2_41143	magnesium-protoporphyrin ix methyltransferase	2.12333
	Locus_40196_Transcript_1/1_Confidence_1.000_Length_171_transcripts_v2_43333	bifunctional aconitate hydratase 2 2-methylisocitrate dehydratase	2.80086
	Locus_15081_Transcript_1/1_Confidence_1.000_Length_408_transcripts_v2_4569	bifunctional aconitate hydratase 2 2-methylisocitrate dehydratase	2.34867
	Locus_43666_Transcript_1/1_Confidence_1.000_Length_248_transcripts_v2_37901	phosphoenolpyruvate carboxylase	1.99637
Non-regulated	transcripts_v2_34322	citrate synthase	-0.029955
	Locus_31447_Transcript_1/1_Confidence_1.000_Length_247_transcripts_v2_27905	s-adenosylmethionine synthetase	-1.62034
	transcripts_v2_5336	a chain thermodynamic and structure guided design of statin hmg-coa reductase inhibitors	-1.2589
	Locus_43931_Transcript_1/1_Confidence_1.000_Length_256_transcripts_v2_37683	heme oxygenase	0.267279
	Locus_20409_Transcript_1/1_Confidence_1.000_Length_355_transcripts_v2_15589	coenzyme q3 methyltransferase	-2.44776
	Locus_57091_Transcript_1/1_Confidence_1.000_Length_164_transcripts_v2_54845	4-hydroxybutyrate -transferase	2.42648
	Locus_14423_Transcript_1/1_Confidence_1.000_Length_217_transcripts_v2_8720	citrate -synthase	0.732206
	Locus_19334_Transcript_1/1_Confidence_1.000_Length_212_transcripts_v2_8951	cob alamin adenosyltransferase	-1.08858
	transcripts_v2_5111	s-adenosylmethionine synthase isoform type-2	-1.30287
	Locus_20705_Transcript_1/1_Confidence_1.000_Length_386_transcripts_v2_15253	coproporphyrinogen iii oxidase	-0.0590084
	Locus_27825_Transcript_1/1_Confidence_1.000_Length_442_transcripts_v2_14813	Fumarate_hydratase,_mitochondrial_(Fh)	0.292163
	Locus_42207_Transcript_1/1_Confidence_1.000_Length_598_transcripts_v2_35176	3-hydroxyisobutyrate_dehydrogenase,_mitochondrial_(Hibadh)	-2.24184
	Locus_10545_Transcript_1/1_Confidence_1.000_Length_704_transcripts_v2_2332	Aconitate_hydratase_2_(acnB)	0.546411
	Locus_63466_Transcript_1/1_Confidence_1.000_Length_300_transcripts_v2_57145	iron-sulfur cluster assembly 1 homolog ( cerevisiae)	-0.257124
	Locus_32745_Transcript_3/4_Confidence_0.500_Length_1358_transcripts_v2_23647	c-1-tetrahydrofolate cytoplasmic	1.35992
	Locus_30439_Transcript_1/1_Confidence_1.000_Length_694_transcripts_v2_24344	Pyridoxal_biosynthesis_lyase_PdxS_(pdxS)	1.15107
	Locus_34037_Transcript_1/1_Confidence_1.000_Length_198_transcripts_v2_30408	coproporphyrinogen oxidase	0.917953
	Locus_34305_Transcript_1/1_Confidence_1.000_Length_325_transcripts_v2_26278	unnamed protein product [Tetraodon nigroviridis]	1.28345
	Locus_42537_Transcript_1/1_Confidence_1.000_Length_187_transcripts_v2_41359	lipoamide acyltransferase component of branched-chain alpha-keto acid dehydrogenase	1.55725
	Locus_56232_Transcript_1/1_Confidence_1.000_Length_165_transcripts_v2_54674	dephospho- kinase domain containing	1.26121
	Locus_2073_Transcript_1/1_Confidence_1.000_Length_881_transcripts_v2_13035	Molybdopterin_synthase_catalytic_subunit_(MOCS2)	-2.3373
	Locus_16042_Transcript_1/1_Confidence_1.000_Length_1449_transcripts_v2_580	aconitate mitochondrial	-0.0811514
	transcripts_v2_57083	methionine s-adenosyl transferase	-1.28096
	transcripts_v2_25455	Heme_oxygenase_2_(HMOX2)	-2.15545
	Locus_51125_Transcript_1/1_Confidence_1.000_Length_518_transcripts_v2_45861	Thiamin_pyrophosphokinase_1_(TPK1)	0.132733
	transcripts_v2_25316	6-pyruvoyl_tetrahydrobiopterin_synthase_(Pts)	0.0267793
	transcripts_v2_13203	aconitate mitochondrial	-3.19274
	Locus_59057_Transcript_1/1_Confidence_1.000_Length_604_transcripts_v2_45622	Aconitate_hydratase_2_(acnB)	-1.42223
	Locus_35320_Transcript_1/1_Confidence_1.000_Length_948_transcripts_v2_23924	Succinate_dehydrogenase_[ubiquinone]_iron-sulfur_subunit,_mitochondrial_(SDHB)	0.360678
	Locus_24228_Transcript_1/1_Confidence_1.000_Length_525_transcripts_v2_14266	Ferrochelatase,_mitochondrial_(fech)	-0.742115
	Locus_40098_Transcript_1/1_Confidence_1.000_Length_359_transcripts_v2_36166	l-aspartate dehydrogenase	-0.722575
	transcripts_v2_3113	ethylene-inducible protein	-2.26361
	Locus_48985_Transcript_1/1_Confidence_1.000_Length_183_transcripts_v2_41824	dihydrolipoamide branched chain transacylase e2	-3.13093
	transcripts_v2_31573	4-hydroxybutyrate -transferase	-0.182284
	transcripts_v2_3079	iron-sulfur cluster assembly 2 mitochondrial-like	-0.882218
	Locus_6887_Transcript_1/1_Confidence_1.000_Length_389_transcripts_v2_56330	methylenetetrahydrofolate dehydrogenase (nadp+ dependent) methenyltetrahydrofolate formyltetrahydrofolate synthetase	-0.538266
	Locus_15300_Transcript_1/1_Confidence_1.000_Length_919_transcripts_v2_1442	Nicotinamide_mononucleotide_adenylyltransferase_1_(Nmnat1)	-2.14075
	Locus_20766_Transcript_1/1_Confidence_1.000_Length_1079_transcripts_v2_12716	pre-b-cell colony-enhancing factor	-0.48696
	Locus_6324_Transcript_1/1_Confidence_1.000_Length_382_transcripts_v2_56361	fumarate mitochondrial-like	-0.146773
	Locus_21303_Transcript_1/1_Confidence_1.000_Length_668_transcripts_v2_13595	Nicotinate_phosphoribosyltransferase_(Y54G2A.17)	-2.94111
	transcripts_v2_23646	c-1-tetrahydrofolate cytoplasmic	2.74355
	transcripts_v2_899	5-aminolevulinate mitochondrial precursor	0.341677
	Locus_54660_Transcript_1/1_Confidence_1.000_Length_165_transcripts_v2_54649	---NA---	-0.404984
	Locus_55360_Transcript_1/1_Confidence_1.000_Length_212_transcripts_v2_49941	nicotinate phosphoribosyltransferase	-0.102726
	Locus_24786_Transcript_1/1_Confidence_1.000_Length_784_transcripts_v2_13247	Biliverdin_reductase_A_(Blvra)	0.878336
	transcripts_v2_23535	isocitrate dehydrogenase 3 (nad+) beta	-0.526814
	Locus_7259_Transcript_1/4_Confidence_0.429_Length_796_transcripts_v2_65789	S-adenosylmethionine_synthase_isoform_type-1_(Mat1a)	-0.758886
	Locus_3457_Transcript_1/1_Confidence_1.000_Length_791_transcripts_v2_24147	Ubiquinone_biosynthesis_protein_COQ9,_mitochondrial_(coq9)	-0.213568
	transcripts_v2_532	methionine adenosyltransferase alpha	0.435272
	Locus_6888_Transcript_1/1_Confidence_1.000_Length_404_transcripts_v2_56249	methylenetetrahydrofolate dehydrogenase (nadp+ dependent) methenyltetrahydrofolate formyltetrahydrofolate synthetase	0.526308
	transcripts_v2_27589	protoporphyrinogen ix oxidase	1.28937
	Locus_5948_Transcript_1/1_Confidence_1.000_Length_1047_transcripts_v2_45077	dihydrolipoyllysine-residue succinyltransferase component of 2-oxoglutarate dehydrogenase mitochondrial	-0.828053
	transcripts_v2_316	hira interacting protein 5	-1.27506
	transcripts_v2_65746	S-adenosylmethionine_synthase_isoform_type-1_(Mat1a)	-0.766817
	transcripts_v2_46451	Probable_pyridoxine_biosynthesis_protein_pdx1_(pdx1)	-0.687061
	transcripts_v2_65570	phosphogluconate dehydrogenase	0.235365
	Locus_6797_Transcript_1/1_Confidence_1.000_Length_541_transcripts_v2_55860	Pyridoxal_kinase_(Pdxk)	-0.102051
	Locus_13077_Transcript_1/1_Confidence_1.000_Length_507_transcripts_v2_3606	Radical_S-adenosyl_methionine_domain-containing_protein_1,_mitochondrial_(RSAD1)	-0.64643

## Sheet: fatty acid metabolic process
Thermal stress
Set	Contig name	Annotation	Log2 fold change
Up-regulated	transcripts_v2_5037	3-hydroxyacyl- dehydrogenase	1.57411
	Locus_18569_Transcript_1/1_Confidence_1.000_Length_785_transcripts_v2_1928	Methylsterol_monooxygenase_1-3_(SMO1-3)	1.27053
	Locus_17692_Transcript_1/1_Confidence_1.000_Length_585_transcripts_v2_3042	Acyl_carrier_protein_(acpP)	1.2318
	Locus_6559_Transcript_1/1_Confidence_1.000_Length_501_transcripts_v2_55946	Glyoxysomal_fatty_acid_beta-oxidation_multifunctional_protein_MFP-a_	1.9132
	transcripts_v2_28293	3-hydroxybutyryl- dehydrogenase	2.24952
	Locus_39346_Transcript_1/1_Confidence_1.000_Length_218_transcripts_v2_29191	malonyl- mitochondrial	3.17668
	transcripts_v2_30402	3-hydroxybutyryl- epimerase	2.26562
Non-regulated	Locus_12116_Transcript_1/1_Confidence_1.000_Length_600_transcripts_v2_2931	Acyl-coenzyme_A_oxidase_1_(POX1)	-0.182157
	Locus_39345_Transcript_1/1_Confidence_1.000_Length_184_transcripts_v2_31611	malonyl- decarboxylase	-0.0344707
	Locus_54142_Transcript_1/1_Confidence_1.000_Length_405_transcripts_v2_46368	fatty acid 2-hydroxylase	2.25916
	Locus_41086_Transcript_1/1_Confidence_1.000_Length_485_transcripts_v2_35528	Lambda-crystallin_homolog_(Cryl1)	0.828698
	transcripts_v2_63677	c-5 sterol desaturase	0.0947722
	Locus_13368_Transcript_1/1_Confidence_1.000_Length_739_transcripts_v2_2147	0	0.945246
	Locus_13163_Transcript_1/1_Confidence_1.000_Length_201_transcripts_v2_9451	malonyl- decarboxylase	-0.391726
	transcripts_v2_20028	sterol desaturase	1.61204
	transcripts_v2_12296	trifunctional enzyme subunit mitochondrial	-0.783779
	Locus_38833_Transcript_1/1_Confidence_1.000_Length_430_transcripts_v2_25327	Leukotriene_A-4_hydrolase_(LTA4H)	-1.11877
	transcripts_v2_30389	peroxisomal acyl-coenzyme a oxidase 1	1.31045
	Locus_2682_Transcript_2/2_Confidence_1.000_Length_676_transcripts_v2_13564	Acyl_carrier_protein,_mitochondrial_(Ndufab1)	0.0344962
	Locus_2682_Transcript_1/2_Confidence_1.000_Length_830_transcripts_v2_13124	Acyl_carrier_protein,_mitochondrial_(Ndufab1)	0.139773
	Locus_31765_Transcript_1/1_Confidence_1.000_Length_295_transcripts_v2_26724	malonyl- decarboxylase	1.4324
	transcripts_v2_1149	protein	0.477316

## Sheet: heterocycle metabolic process
Thermal stress
Set	Contig name	Annotation	Log2 fold change
Up-regulated	transcripts_v2_12744	chloroplast atp synthase	1.48638
	transcripts_v2_71862	beta-tubulin	1.78153
	Locus_4034_Transcript_1/1_Confidence_1.000_Length_558_transcripts_v2_35276	ATP_synthase_epsilon_chain,_chloroplastic_(atpE)	1.39241
	transcripts_v2_4969	alpha tubulin	0.768049
	Locus_24055_Transcript_1/1_Confidence_1.000_Length_423_transcripts_v2_14950	atp synthase delta chain	1.92592
	Locus_5588_Transcript_1/1_Confidence_1.000_Length_544_transcripts_v2_45777	GMP_synthase_[glutamine-hydrolyzing]_(guaA)	1.34942
	transcripts_v2_27659	atp synthase alpha subunit	1.36727
	Locus_38909_Transcript_1/1_Confidence_1.000_Length_329_transcripts_v2_26216	orotidine 5 -phosphate decarboxylase	2.95097
	transcripts_v2_26201	atp synthase cf1 alpha subunit	1.45541
	transcripts_v2_871	alpha tubulin	1.58733
	Locus_10669_Transcript_1/1_Confidence_1.000_Length_1184_transcripts_v2_874	tubulin alpha	1.08228
	Locus_16057_Transcript_1/1_Confidence_1.000_Length_218_transcripts_v2_8689	bifunctional tryptophan synthase trpb	1.98649
	Locus_57032_Transcript_1/1_Confidence_1.000_Length_165_transcripts_v2_54690	copper-translocating p-type atpase	3.09529
	Locus_6906_Transcript_1/1_Confidence_1.000_Length_400_transcripts_v2_56276	atp synthase subunit 9	1.88463
	Locus_27086_Transcript_1/1_Confidence_1.000_Length_316_transcripts_v2_16178	atp synthase alpha subunit	2.3034
	Locus_67682_Transcript_1/1_Confidence_1.000_Length_218_transcripts_v2_59606	folylpolyglutamate synthase	4.27053
	transcripts_v2_17844	phosphoribosyl-atp pyrophosphatase	2.29796
	transcripts_v2_5394	geranylgeranyl reductase	2.15492
	Locus_1216_Transcript_1/1_Confidence_1.000_Length_275_transcripts_v2_6781	atp synthase alpha subunit	0.609856
	transcripts_v2_20243	alpha tubulin	2.0456
	Locus_2788_Transcript_1/1_Confidence_1.000_Length_565_transcripts_v2_14057	ATP_synthase_subunit_b',_chloroplastic_(atpG)	1.77581
	Locus_14147_Transcript_1/1_Confidence_1.000_Length_1075_transcripts_v2_1073	thiamine biosynthesis protein	1.33339
	Locus_11470_Transcript_1/1_Confidence_1.000_Length_226_transcripts_v2_8319	atp synthase gamma chain	1.82915
	transcripts_v2_11867	beta-tubulin	1.59537
	Locus_31992_Transcript_1/1_Confidence_1.000_Length_559_transcripts_v2_24741	Porphobilinogen_deaminase_(Hmbs)	1.53408
	Locus_10282_Transcript_1/1_Confidence_1.000_Length_591_transcripts_v2_2995	Tubulin_alpha_chain_	1.41045
	Locus_18144_Transcript_1/1_Confidence_1.000_Length_756_transcripts_v2_2062	ATP_synthase_subunit_delta,_chloroplastic_(atpD)	2.29229
	transcripts_v2_36504	tubulin alpha-1a chain- partial	0.831225
	transcripts_v2_16000	thymidylate synthase	2.06781
	Locus_34658_Transcript_1/1_Confidence_1.000_Length_207_transcripts_v2_29781	deoxyuridine 5 -triphosphate nucleotidohydrolase	1.88141
	transcripts_v2_31027	ureidoglycolate hydrolase	2.85922
	Locus_4793_Transcript_1/1_Confidence_1.000_Length_738_transcripts_v2_34893	ATP_synthase_subunit_delta,_chloroplastic_(atpD)	1.26439
	Locus_34_Transcript_2/6_Confidence_0.417_Length_316_transcripts_v2_26379	atp synthase cf1 alpha subunit	1.59536
	transcripts_v2_18802	siroheme synthase	1.38691
	Locus_4062_Transcript_1/1_Confidence_1.000_Length_773_transcripts_v2_34846	ADP-ribosylation_factor_GTPase-activating_protein_GCS1_(GCS1)	1.53956
	Locus_40681_Transcript_1/1_Confidence_1.000_Length_164_transcripts_v2_44362	---NA---	1.33384
	Locus_18613_Transcript_1/1_Confidence_1.000_Length_826_transcripts_v2_1761	Probable_pyridoxine_biosynthesis_protein_pdx1_(pdx1)	1.49899
	Locus_48955_Transcript_1/1_Confidence_1.000_Length_168_transcripts_v2_43874	coproporphyrinogen iii oxidase	2.29356
	Locus_3843_Transcript_1/1_Confidence_1.000_Length_304_transcripts_v2_26571	deoxyuridine 5 -triphosphate nucleotidohydrolase	1.32265
	transcripts_v2_45118	Tubulin_beta_chain_(bPT2)	0.996691
	Locus_34_Transcript_5/6_Confidence_0.250_Length_312_transcripts_v2_26436	atp synthase cf1 alpha subunit	1.48966
	transcripts_v2_71996	Probable_S-adenosylmethionine_synthase_4_(sams-4)	1.78447
	Locus_15166_Transcript_1/1_Confidence_1.000_Length_784_transcripts_v2_1930	Methylenetetrahydrofolate_dehydrogenase_[NAD(+)]_(MTD1)	1.92074
	Locus_32101_Transcript_1/1_Confidence_1.000_Length_284_transcripts_v2_26930	hydroxymethylglutaryl-coenzyme a reductase	3.0314
	Locus_11733_Transcript_1/1_Confidence_1.000_Length_1029_transcripts_v2_1171	tubulin alpha	1.20453
	Locus_38222_Transcript_1/1_Confidence_1.000_Length_274_transcripts_v2_27151	atp synthase delta subunit	2.15582
	transcripts_v2_30191	adenosine kinase	1.68507
	Locus_12270_Transcript_1/1_Confidence_1.000_Length_415_transcripts_v2_4483	f0f1 atp synthase subunit b	1.5236
	Locus_12277_Transcript_1/1_Confidence_1.000_Length_538_transcripts_v2_3370	ATP_synthase_gamma_chain_(atpG)	1.48457
	Locus_4724_Transcript_1/1_Confidence_1.000_Length_214_transcripts_v2_39329	---NA---	2.35408
	Locus_42280_Transcript_1/1_Confidence_1.000_Length_181_transcripts_v2_41990	phosphoribosylaminoimidazole catalytic subunit	2.51675
	Locus_9234_Transcript_1/3_Confidence_0.667_Length_793_transcripts_v2_71995	Probable_S-adenosylmethionine_synthase_4_(sams-4)	1.73636
	Locus_4495_Transcript_2/4_Confidence_0.545_Length_1194_transcripts_v2_34502	alpha tubulin	1.14509
	Locus_48866_Transcript_1/1_Confidence_1.000_Length_190_transcripts_v2_41143	magnesium-protoporphyrin ix methyltransferase	2.12333
	Locus_42840_Transcript_1/1_Confidence_1.000_Length_307_transcripts_v2_36707	alpha 1 isoform 3	1.18081
	Locus_8642_Transcript_1/1_Confidence_1.000_Length_924_transcripts_v2_70769	Thiamine_thiazole_synthase_2,_chloroplastic_(THI1-2)	2.03388
	Locus_10703_Transcript_1/1_Confidence_1.000_Length_496_transcripts_v2_3701	ATP_synthase_subunit_beta,_mitochondrial_(ATP5B)	1.57977
	transcripts_v2_3243	tubulin alpha	1.27358
	Locus_229_Transcript_1/1_Confidence_1.000_Length_795_transcripts_v2_13211	ATP_synthase_subunit_a,_chloroplastic_(atpI)	0.972834
Non-regulated	Locus_40770_Transcript_1/1_Confidence_1.000_Length_561_transcripts_v2_35269	Dihydroorotate_dehydrogenase_(quinone),_mitochondrial_(DHODH)	-1.53512
	Locus_31447_Transcript_1/1_Confidence_1.000_Length_247_transcripts_v2_27905	s-adenosylmethionine synthetase	-1.62034
	Locus_39476_Transcript_1/1_Confidence_1.000_Length_572_transcripts_v2_24684	GTP-binding_protein_Rit2_(Rit2)	-4.89385
	Locus_49862_Transcript_1/1_Confidence_1.000_Length_686_transcripts_v2_34982	Hypoxanthine-guanine_phosphoribosyltransferase_(HPRT1)	-1.29715
	Locus_50369_Transcript_1/1_Confidence_1.000_Length_168_transcripts_v2_54105	adp-ribosylation factor gtpase-activating protein agd14	0.0929026
	Locus_38978_Transcript_1/1_Confidence_1.000_Length_598_transcripts_v2_24605	Riboflavin_kinase_(RFK)	-1.2922
	Locus_4395_Transcript_1/1_Confidence_1.000_Length_351_transcripts_v2_36236	beta 5	-0.96181
	transcripts_v2_5336	a chain thermodynamic and structure guided design of statin hmg-coa reductase inhibitors	-1.2589
	Locus_18384_Transcript_1/1_Confidence_1.000_Length_1077_transcripts_v2_1068	heavy metal translocating p-type atpase	0.792565
	Locus_1297_Transcript_2/2_Confidence_1.000_Length_856_transcripts_v2_1672	V-type_proton_ATPase_16_kDa_proteolipid_subunit_(Atp6v0c)	-0.773618
	Locus_43931_Transcript_1/1_Confidence_1.000_Length_256_transcripts_v2_37683	heme oxygenase	0.267279
	Locus_53834_Transcript_1/1_Confidence_1.000_Length_589_transcripts_v2_45654	Plasma_membrane_calcium-transporting_ATPase_4_(ATP2B4)	0.709712
	Locus_50768_Transcript_1/1_Confidence_1.000_Length_336_transcripts_v2_46906	thiamine triphosphatase	0.235888
	transcripts_v2_4875	atp synthase subunit mitochondrial-like	-0.596014
	Locus_12490_Transcript_1/1_Confidence_1.000_Length_544_transcripts_v2_3322	ATP_synthase_subunit_alpha_(atpA)	0.85885
	Locus_331_Transcript_1/1_Confidence_1.000_Length_1388_transcripts_v2_23630	related ras viral (r-ras) oncogene homolog 2	-1.39931
	Locus_55224_Transcript_1/1_Confidence_1.000_Length_258_transcripts_v2_48146	ca++ plasma membrane isoform cra_b	0.67372
	transcripts_v2_15009	plasma membrane calcium partial	-0.622875
	Locus_3532_Transcript_1/1_Confidence_1.000_Length_681_transcripts_v2_24371	ATP_synthase_subunit_b,_mitochondrial_(ATP5F1)	0.0890163
	Locus_19619_Transcript_1/1_Confidence_1.000_Length_357_transcripts_v2_5257	growth hormone-regulated tbc protein 1	0.514146
	Locus_2790_Transcript_1/2_Confidence_1.000_Length_4339_transcripts_v2_12087	ras-related c3 botulinum toxin substrate 1 precursor	-0.407889
	Locus_18317_Transcript_1/1_Confidence_1.000_Length_800_transcripts_v2_1865	Nucleoside_diphosphate_kinase_7_(NME7)	-0.592164
	Locus_54438_Transcript_1/1_Confidence_1.000_Length_296_transcripts_v2_47397	proline mitochondrial-like	-3.40599
	Locus_13706_Transcript_1/1_Confidence_1.000_Length_445_transcripts_v2_4170	ATP_synthase_subunit_d,_mitochondrial_(Atp5h)	-0.190903
	Locus_29292_Transcript_1/1_Confidence_1.000_Length_1358_transcripts_v2_12480	class type 11b	-0.182653
	Locus_48412_Transcript_1/1_Confidence_1.000_Length_166_transcripts_v2_44163	mitochondrial atp synthase delta	0.190054
	Locus_19334_Transcript_1/1_Confidence_1.000_Length_212_transcripts_v2_8951	cob alamin adenosyltransferase	-1.08858
	transcripts_v2_5111	s-adenosylmethionine synthase isoform type-2	-1.30287
	Locus_20705_Transcript_1/1_Confidence_1.000_Length_386_transcripts_v2_15253	coproporphyrinogen iii oxidase	-0.0590084
	Locus_49553_Transcript_1/1_Confidence_1.000_Length_823_transcripts_v2_34792	GTP-binding_protein_Rheb_(RHEB)	-0.662647
	transcripts_v2_14435	tubulin gamma-1 chain	-3.41692
	Locus_36642_Transcript_1/1_Confidence_1.000_Length_328_transcripts_v2_26227	thymidylate kinase	-1.7102
	Locus_42207_Transcript_1/1_Confidence_1.000_Length_598_transcripts_v2_35176	3-hydroxyisobutyrate_dehydrogenase,_mitochondrial_(Hibadh)	-2.24184
	Locus_7791_Transcript_1/1_Confidence_1.000_Length_223_transcripts_v2_66958	atp synthase delta chain	0.719237
	Locus_41941_Transcript_1/1_Confidence_1.000_Length_167_transcripts_v2_43933	prodh protein	-1.75775
	Locus_55056_Transcript_1/1_Confidence_1.000_Length_324_transcripts_v2_47048	delta-1-pyrroline-5-carboxylate synthase-like	-1.16993
	Locus_52096_Transcript_1/1_Confidence_1.000_Length_564_transcripts_v2_45719	V-type_proton_ATPase_catalytic_subunit_A_(VHAA)	-0.782409
	Locus_53374_Transcript_1/1_Confidence_1.000_Length_176_transcripts_v2_53036	imidazoleglycerol-phosphate dehydratase	-0.509339
	transcripts_v2_25873	Sodium/potassium-transporting_ATPase_subunit_alpha-2_(ATP1A2)	0.558727
	transcripts_v2_4534	queuine trna-ribosyltransferase-like	1.2012
	Locus_15171_Transcript_1/1_Confidence_1.000_Length_294_transcripts_v2_6351	beta tubulin	1.79483
	Locus_38642_Transcript_1/1_Confidence_1.000_Length_309_transcripts_v2_26495	histidinol dehydrogenase	0.851819
	Locus_32745_Transcript_3/4_Confidence_0.500_Length_1358_transcripts_v2_23647	c-1-tetrahydrofolate cytoplasmic	1.35992
	Locus_68248_Transcript_1/1_Confidence_1.000_Length_214_transcripts_v2_59835	beta tubulin 3	-1.53605
	Locus_52294_Transcript_1/1_Confidence_1.000_Length_258_transcripts_v2_48139	amidophosphoribosyltransferase	-0.936128
	transcripts_v2_18653	atp synthase f0 subunit 6	-8.19229
	Locus_30439_Transcript_1/1_Confidence_1.000_Length_694_transcripts_v2_24344	Pyridoxal_biosynthesis_lyase_PdxS_(pdxS)	1.15107
	Locus_33832_Transcript_1/1_Confidence_1.000_Length_171_transcripts_v2_32966	alpha-tubulin	-0.0452355
	Locus_22088_Transcript_1/1_Confidence_1.000_Length_386_transcripts_v2_15254	mitofusin 2	-0.668918
	Locus_34037_Transcript_1/1_Confidence_1.000_Length_198_transcripts_v2_30408	coproporphyrinogen oxidase	0.917953
	transcripts_v2_45365	Tubulin_beta_chain_(bPT2)	1.66395
	Locus_34305_Transcript_1/1_Confidence_1.000_Length_325_transcripts_v2_26278	unnamed protein product [Tetraodon nigroviridis]	1.28345
	transcripts_v2_25759	atp synthase beta chain	-2.83433
	Locus_1490_Transcript_1/8_Confidence_0.231_Length_1457_transcripts_v2_572	atp synthase subunit mitochondrial	-0.329447
	Locus_56822_Transcript_1/1_Confidence_1.000_Length_177_transcripts_v2_52966	beta tubulin	3.32126
	Locus_25068_Transcript_1/1_Confidence_1.000_Length_345_transcripts_v2_15736	ras small monomeric gtpase	-0.0360137
	transcripts_v2_25669	Tubulin_beta_chain_(Fragment)_	-1.49516
	Locus_53367_Transcript_1/1_Confidence_1.000_Length_229_transcripts_v2_49086	non-metastatic cells protein expressed in (nucleoside-diphosphate kinase)-like	-1.46989
	transcripts_v2_45203	atp synthase cf1 alpha chain	0.355024
	Locus_48344_Transcript_2/2_Confidence_1.000_Length_1189_transcripts_v2_34505	atp synthase beta subunit	-2.40071
	Locus_19678_Transcript_1/1_Confidence_1.000_Length_688_transcripts_v2_2417	GTP-binding_nuclear_protein_Ran_	0.922147
	Locus_10490_Transcript_1/1_Confidence_1.000_Length_2664_transcripts_v2_102	copper-transporting atpase 1	0.490513
	Locus_4229_Transcript_3/3_Confidence_0.667_Length_1903_transcripts_v2_34319	calcium-transporting atpase sarcoplasmic endoplasmic reticulum type (calcium pump)	-0.177692
	Locus_46161_Transcript_1/1_Confidence_1.000_Length_166_transcripts_v2_44124	alpha tubulin	0.619171
	Locus_56232_Transcript_1/1_Confidence_1.000_Length_165_transcripts_v2_54674	dephospho- kinase domain containing	1.26121
	Locus_67742_Transcript_1/1_Confidence_1.000_Length_193_transcripts_v2_61466	tbc1 domain member 5	-2.64616
	Locus_45775_Transcript_2/2_Confidence_1.000_Length_1375_transcripts_v2_34432	ras-related protein rab-	-0.614482
	Locus_2073_Transcript_1/1_Confidence_1.000_Length_881_transcripts_v2_13035	Molybdopterin_synthase_catalytic_subunit_(MOCS2)	-2.3373
	Locus_57062_Transcript_1/1_Confidence_1.000_Length_168_transcripts_v2_54219	tbc1 domain member 20	-2.20789
	Locus_1727_Transcript_1/1_Confidence_1.000_Length_937_transcripts_v2_1390	Trifunctional_purine_biosynthetic_protein_adenosine-3_(GART)	-0.689444
	Locus_6859_Transcript_1/1_Confidence_1.000_Length_529_transcripts_v2_55886	Aldehyde_dehydrogenase_family_8_member_A1_(aldh8a1)	0.673088
	transcripts_v2_57083	methionine s-adenosyl transferase	-1.28096
	Locus_24599_Transcript_1/1_Confidence_1.000_Length_1134_transcripts_v2_12655	plasma membrane calcium atpase	-1.16329
	transcripts_v2_25455	Heme_oxygenase_2_(HMOX2)	-2.15545
	transcripts_v2_13474	mitofusin isoform cra_a	0.0425121
	transcripts_v2_70881	rho-related gtp-binding protein rhoc	-0.695024
	Locus_52062_Transcript_1/1_Confidence_1.000_Length_292_transcripts_v2_47466	calcium-transporting atpase type 2c member 1	-0.571077
	Locus_8595_Transcript_1/1_Confidence_1.000_Length_304_transcripts_v2_71280	ras gtpase	0.670572
	transcripts_v2_32542	alpha isoform cra_b	-1.40964
	Locus_3108_Transcript_1/1_Confidence_1.000_Length_1160_transcripts_v2_23736	adenosine kinase	-1.64252
	Locus_39658_Transcript_1/1_Confidence_1.000_Length_164_transcripts_v2_33933	proline mitochondrial-like	-2.57289
	Locus_51125_Transcript_1/1_Confidence_1.000_Length_518_transcripts_v2_45861	Thiamin_pyrophosphokinase_1_(TPK1)	0.132733
	transcripts_v2_12900	atp synthase subunit mitochondrial-like	-0.584963
	transcripts_v2_13366	tubulin alpha-1a chain-like	0.247225
	transcripts_v2_25316	6-pyruvoyl_tetrahydrobiopterin_synthase_(Pts)	0.0267793
	transcripts_v2_70704	ras homolog gene member a	-1.27558
	transcripts_v2_12899	atp synthase subunit mitochondrial-like	-0.262153
	transcripts_v2_12883	member of ras oncogene family	-1.63776
	Locus_827_Transcript_1/1_Confidence_1.000_Length_977_transcripts_v2_70745	Ras-related_protein_Rap-2a_(RAP2A)	-0.965248
	Locus_12107_Transcript_1/2_Confidence_1.000_Length_2214_transcripts_v2_172	tbc domain-containing protein	-1.66326
	Locus_35732_Transcript_1/1_Confidence_1.000_Length_490_transcripts_v2_25031	Pyrroline-5-carboxylate_reductase_1,_mitochondrial_(PYCR1)	0.0631938
	Locus_2214_Transcript_2/3_Confidence_0.667_Length_869_transcripts_v2_13050	Tubulin_alpha-1_chain_(Fragment)_	0.102019
	Locus_5324_Transcript_1/1_Confidence_1.000_Length_1774_transcripts_v2_44837	ras-related protein rab-2	-0.625646
	Locus_54574_Transcript_1/1_Confidence_1.000_Length_427_transcripts_v2_46236	aldehyde dehydrogenase 18 member a1	-1.94486
	Locus_43382_Transcript_1/1_Confidence_1.000_Length_287_transcripts_v2_37009	phospholipid-transporting atpase	2.26003
	Locus_39553_Transcript_1/1_Confidence_1.000_Length_402_transcripts_v2_25489	atp phosphoribosyltransferase	-2.91839
	Locus_66658_Transcript_1/1_Confidence_1.000_Length_195_transcripts_v2_61286	arf-gap with rho-gap ank repeat and ph domain-containing protein 2	-3.75382
	Locus_30125_Transcript_1/1_Confidence_1.000_Length_556_transcripts_v2_24752	Adenylosuccinate_synthetase_isozyme_1_C_(adssl1c)	1.37851
	Locus_63232_Transcript_1/1_Confidence_1.000_Length_352_transcripts_v2_56585	beta-tubulin	1.40424
	transcripts_v2_43818	calcium-transporting atpase type 2c member 1-like	1.7918
	Locus_70483_Transcript_1/1_Confidence_1.000_Length_167_transcripts_v2_69920	bifunctional purine biosynthesis protein purh-like	3.2765
	Locus_18786_Transcript_1/1_Confidence_1.000_Length_204_transcripts_v2_9318	member of ras oncogene family	-1.99277
	Locus_70661_Transcript_1/1_Confidence_1.000_Length_253_transcripts_v2_66566	delta-aminolevulinic acid dehydratase	2.40599
	Locus_48344_Transcript_1/2_Confidence_1.000_Length_725_transcripts_v2_34917	Nck-associated_protein_1_homolog_(napA)	-1.02857
	transcripts_v2_12682	nucleoside diphosphate kinase b	0.0694207
	Locus_42385_Transcript_1/1_Confidence_1.000_Length_202_transcripts_v2_40111	---NA---	1.21117
	Locus_547_Transcript_3/3_Confidence_0.600_Length_181_transcripts_v2_52395	atp synthase beta subunit	-0.446247
	Locus_973_Transcript_1/2_Confidence_0.667_Length_839_transcripts_v2_71969	ATP_synthase_lipid-binding_protein,_mitochondrial_	0.0725198
	Locus_18159_Transcript_1/1_Confidence_1.000_Length_1120_transcripts_v2_972	ras-related protein rab-23	-1.03336
	Locus_53984_Transcript_1/1_Confidence_1.000_Length_694_transcripts_v2_45456	Plasma_membrane_calcium-transporting_ATPase_3_(ATP2B3)	-1.73985
	Locus_49145_Transcript_1/1_Confidence_1.000_Length_414_transcripts_v2_35822	amp deaminase	-0.44959
	Locus_25632_Transcript_1/1_Confidence_1.000_Length_234_transcripts_v2_18279	---NA---	1.33762
	Locus_41561_Transcript_1/1_Confidence_1.000_Length_776_transcripts_v2_34843	Arf-GAP_domain_and_FG_repeat-containing_protein_1_(Agfg1)	-0.654276
	Locus_2606_Transcript_1/2_Confidence_0.571_Length_1011_transcripts_v2_12815	Ras-related_protein_Rab-10_(RAB10)	-0.256128
	Locus_51091_Transcript_1/1_Confidence_1.000_Length_179_transcripts_v2_52637	adenosine monophosphate deaminase 2 (isoform l)	-2.73769
	Locus_31742_Transcript_1/1_Confidence_1.000_Length_191_transcripts_v2_30934	ras-related protein	-3.19132
	Locus_24727_Transcript_1/1_Confidence_1.000_Length_333_transcripts_v2_15920	rab gtpase activating protein 1	-1.78241
	Locus_56688_Transcript_1/1_Confidence_1.000_Length_810_transcripts_v2_45278	Probable_proline_dehydrogenase_2_(prodh2)	-1.66137
	Locus_34933_Transcript_1/1_Confidence_1.000_Length_198_transcripts_v2_30412	alpha tubulin	0.932444
	Locus_58996_Transcript_1/1_Confidence_1.000_Length_371_transcripts_v2_46606	5-methyltetrahydrofolate-homocysteine methyltransferase	1.97453
	Locus_19340_Transcript_1/1_Confidence_1.000_Length_775_transcripts_v2_1972	Ras-related_protein_Rab-37_(Rab37)	-1.4973
	Locus_29389_Transcript_1/1_Confidence_1.000_Length_539_transcripts_v2_14193	0	1.03914
	Locus_24228_Transcript_1/1_Confidence_1.000_Length_525_transcripts_v2_14266	Ferrochelatase,_mitochondrial_(fech)	-0.742115
	Locus_4495_Transcript_1/4_Confidence_0.727_Length_1314_transcripts_v2_34450	tubulin alpha-2 alpha-4 chain	0.503342
	Locus_2790_Transcript_2/2_Confidence_1.000_Length_4339_transcripts_v2_12088	ras-related c3 botulinum toxin substrate 1 precursor	-0.743135
	Locus_40098_Transcript_1/1_Confidence_1.000_Length_359_transcripts_v2_36166	l-aspartate dehydrogenase	-0.722575
	Locus_5603_Transcript_1/1_Confidence_1.000_Length_1547_transcripts_v2_44878	tubulin alpha-1 chain	0.0634254
	transcripts_v2_3113	ethylene-inducible protein	-2.26361
	Locus_28706_Transcript_1/1_Confidence_1.000_Length_316_transcripts_v2_16181	arf-gap with ank repeat and ph domain-containing protein 1	0.128733
	Locus_41598_Transcript_1/1_Confidence_1.000_Length_1058_transcripts_v2_34571	phosphoribosylaminoimidazole phosphoribosylaminoimidazole succinocarboxamide synthetase	2.54964
	Locus_47192_Transcript_1/1_Confidence_1.000_Length_358_transcripts_v2_36177	protein	-0.713928
	transcripts_v2_16783	ras-related and estrogen-regulated growth inhibitor isoform x1	-3.95791
	Locus_52730_Transcript_1/1_Confidence_1.000_Length_519_transcripts_v2_45857	Probable_phospholipid-transporting_ATPase_IB_(Atp8a2)	0.145339
	transcripts_v2_36310	na+ k+ alpha	-0.114796
	transcripts_v2_24325	alpha 1a	-0.128453
	Locus_53804_Transcript_1/1_Confidence_1.000_Length_214_transcripts_v2_49832	atp phosphoribosyltransferase	1.17075
	Locus_29125_Transcript_1/1_Confidence_1.000_Length_234_transcripts_v2_18297	alpha-tubulin	0.568
	Locus_23206_Transcript_1/1_Confidence_1.000_Length_363_transcripts_v2_15496	ras-related c3 botulinum toxin substrate 1 (rho small gtp binding protein rac1)	-0.653544
	Locus_11323_Transcript_1/1_Confidence_1.000_Length_425_transcripts_v2_4366	queuine trna-ribosyltransferase	-0.456592
	transcripts_v2_35850	tbc1 domain member 16	-1.21707
	Locus_8205_Transcript_1/1_Confidence_1.000_Length_1701_transcripts_v2_70640	vacuolar h	-0.430714
	Locus_6887_Transcript_1/1_Confidence_1.000_Length_389_transcripts_v2_56330	methylenetetrahydrofolate dehydrogenase (nadp+ dependent) methenyltetrahydrofolate formyltetrahydrofolate synthetase	-0.538266
	transcripts_v2_54914	atp synthase beta subunit	-0.576399
	Locus_45969_Transcript_1/1_Confidence_1.000_Length_177_transcripts_v2_42532	predicted protein [Nematostella vectensis]	-3.5008
	transcripts_v2_35760	tubulin beta-2c chain	-0.270513
	Locus_957_Transcript_4/5_Confidence_0.214_Length_3522_transcripts_v2_71745	na+ k+ atpase alpha subunit	-1.23509
	Locus_4312_Transcript_2/3_Confidence_0.429_Length_426_transcripts_v2_35746	tubulin beta-2c chain	-0.26531
	Locus_15300_Transcript_1/1_Confidence_1.000_Length_919_transcripts_v2_1442	Nicotinamide_mononucleotide_adenylyltransferase_1_(Nmnat1)	-2.14075
	transcripts_v2_23741	calcium-transpoting atpase	-0.820474
	Locus_55969_Transcript_1/1_Confidence_1.000_Length_314_transcripts_v2_47171	soluble guanylyl cyclase beta	-1.83996
	transcripts_v2_983	atp synthase f0 subunit 6	0.323331
	Locus_20766_Transcript_1/1_Confidence_1.000_Length_1079_transcripts_v2_12716	pre-b-cell colony-enhancing factor	-0.48696
	Locus_25734_Transcript_1/1_Confidence_1.000_Length_895_transcripts_v2_13013	Deoxyuridine_5'-triphosphate_nucleotidohydrolase_(Dut)	0.779602
	transcripts_v2_942	adenylosuccinate synthetase isozyme 2	-1.38849
	transcripts_v2_48179	usp6 n-terminal like	-1.04264
	Locus_14175_Transcript_1/1_Confidence_1.000_Length_256_transcripts_v2_7298	tbc1 domain member 13	-2.52607
	Locus_12107_Transcript_2/2_Confidence_1.000_Length_743_transcripts_v2_2128	TBC1_domain_family_member_15_(TBC1D15)	-2.79811
	Locus_34122_Transcript_1/1_Confidence_1.000_Length_207_transcripts_v2_29776	---NA---	-1.06438
	Locus_21303_Transcript_1/1_Confidence_1.000_Length_668_transcripts_v2_13595	Nicotinate_phosphoribosyltransferase_(Y54G2A.17)	-2.94111
	Locus_3322_Transcript_1/1_Confidence_1.000_Length_2320_transcripts_v2_23469	v-ha-ras harvey rat sarcoma viral oncogene homolog	-1.16704
	Locus_55198_Transcript_1/1_Confidence_1.000_Length_293_transcripts_v2_47451	tbc1 domain member 5	-1.25096
	transcripts_v2_23646	c-1-tetrahydrofolate cytoplasmic	2.74355
	Locus_57155_Transcript_1/1_Confidence_1.000_Length_814_transcripts_v2_45276	Porphobilinogen_deaminase,_chloroplastic_(HEMC)	-0.584963
	transcripts_v2_899	5-aminolevulinate mitochondrial precursor	0.341677
	transcripts_v2_23614	member ras oncogene family	-0.244208
	Locus_7418_Transcript_4/5_Confidence_0.375_Length_607_transcripts_v2_65934	Ras-related_protein_Rab-9A_(RAB9A)	0.218454
	transcripts_v2_1886	tbc1 domain family member 14 isoform x4	-0.217575
	Locus_36175_Transcript_1/1_Confidence_1.000_Length_165_transcripts_v2_33745	phosphoribosyl-5-amino-1-phosphoribosyl-4-imidazolecarboxiamide isomerase	-5.24375
	Locus_54660_Transcript_1/1_Confidence_1.000_Length_165_transcripts_v2_54649	---NA---	-0.404984
	Locus_44022_Transcript_1/1_Confidence_1.000_Length_699_transcripts_v2_34951	Ras-related_protein_Rab-24_(Rab24)	-1.03838
	Locus_55360_Transcript_1/1_Confidence_1.000_Length_212_transcripts_v2_49941	nicotinate phosphoribosyltransferase	-0.102726
	Locus_14174_Transcript_1/1_Confidence_1.000_Length_429_transcripts_v2_4329	TBC1_domain_family_member_13_(Tbc1d13)	-2.25701
	Locus_33971_Transcript_1/1_Confidence_1.000_Length_654_transcripts_v2_24443	Pyrroline-5-carboxylate_reductase_3_(pycrl)	-1.57601
	Locus_24786_Transcript_1/1_Confidence_1.000_Length_784_transcripts_v2_13247	Biliverdin_reductase_A_(Blvra)	0.878336
	Locus_851_Transcript_4/13_Confidence_0.188_Length_1149_transcripts_v2_70698	rho-related gtp-binding protein rhoc	-1.79931
	Locus_6160_Transcript_3/7_Confidence_0.417_Length_2606_transcripts_v2_55175	ras-related protein rab-8a	-1.12326
	transcripts_v2_23522	plasma membrane calcium atpase	-1.02804
	Locus_6160_Transcript_4/7_Confidence_0.750_Length_4974_transcripts_v2_55138	ras-related protein rab-8a	-0.804449
	transcripts_v2_746	atpase type 13a3	-0.663811
	transcripts_v2_740	beta 2c	-0.228243
	Locus_7259_Transcript_1/4_Confidence_0.429_Length_796_transcripts_v2_65789	S-adenosylmethionine_synthase_isoform_type-1_(Mat1a)	-0.758886
	transcripts_v2_738	atp h+ mitochondrial f1 alpha subunit cardiac muscle	-0.252223
	Locus_10513_Transcript_1/1_Confidence_1.000_Length_290_transcripts_v2_6434	---NA---	-1.03259
	Locus_44038_Transcript_1/1_Confidence_1.000_Length_195_transcripts_v2_40680	arf-gap with ank repeat and ph domain-containing protein 1	-0.146389
	transcripts_v2_27862	ctp synthase	-0.107609
	Locus_34522_Transcript_1/1_Confidence_1.000_Length_362_transcripts_v2_25862	gtp-binding protein di-ras2	-1.34323
	Locus_54104_Transcript_1/1_Confidence_1.000_Length_331_transcripts_v2_46965	mitofusin 2	-0.887159
	Locus_37386_Transcript_1/1_Confidence_1.000_Length_197_transcripts_v2_30508	member of ras oncogene family	1.0635
	Locus_15622_Transcript_1/1_Confidence_1.000_Length_1318_transcripts_v2_723	atp synthase subunit 6	-0.680611
	Locus_52497_Transcript_1/1_Confidence_1.000_Length_418_transcripts_v2_46281	heavy metal translocating p-type atpase	-0.14478
	Locus_46164_Transcript_1/1_Confidence_1.000_Length_491_transcripts_v2_35506	TBC1_domain_family_member_5_(TBC1D5)	-1.83534
	transcripts_v2_602	member ras oncogene family	-1.41052
	transcripts_v2_1637	mitochondrial thiamine pyrophosphate carrier-like	-0.306139
	Locus_12705_Transcript_1/1_Confidence_1.000_Length_1241_transcripts_v2_809	cu++ alpha polypeptide	-0.276496
	Locus_37621_Transcript_1/1_Confidence_1.000_Length_281_transcripts_v2_26985	atp synthase beta subunit	1.27438
	Locus_3562_Transcript_2/4_Confidence_0.429_Length_1385_transcripts_v2_23631	trafficking protein particle complex subunit 5	-1.03626
	Locus_28019_Transcript_1/1_Confidence_1.000_Length_179_transcripts_v2_21615	atp synthase subunit beta	0.490473
	Locus_10633_Transcript_2/3_Confidence_0.500_Length_1117_transcripts_v2_982	atp synthase f0 subunit 6	0.611725
	Locus_38768_Transcript_1/1_Confidence_1.000_Length_217_transcripts_v2_29238	nucleoside diphosphate kinase 7	1.09764
	Locus_1490_Transcript_5/8_Confidence_0.308_Length_1632_transcripts_v2_426	atp synthase subunit mitochondrial	0.0662059
	Locus_19607_Transcript_1/1_Confidence_1.000_Length_283_transcripts_v2_6615	thymidylate synthase	0.953922
	transcripts_v2_5947	bet3 transport	1.05312
	transcripts_v2_532	methionine adenosyltransferase alpha	0.435272
	Locus_2499_Transcript_1/7_Confidence_0.400_Length_945_transcripts_v2_12925	ATP_synthase_subunit_delta,_mitochondrial_(Atp5d)	0.324172
	Locus_70999_Transcript_1/1_Confidence_1.000_Length_226_transcripts_v2_66898	f0-f1 atp synthase subunit beta	0.434613
	Locus_32303_Transcript_1/1_Confidence_1.000_Length_307_transcripts_v2_26522	bifunctional purine biosynthesis protein purh	0.0882432
	Locus_34299_Transcript_1/1_Confidence_1.000_Length_290_transcripts_v2_26821	phosphoribosyl-amp	1.43243
	Locus_16505_Transcript_1/1_Confidence_1.000_Length_440_transcripts_v2_4209	Multifunctional_protein_ADE2_(AIRC)	0.169655
	Locus_40337_Transcript_1/1_Confidence_1.000_Length_386_transcripts_v2_35972	ecotropic viral integration site 5	-3.23419
	Locus_8091_Transcript_1/1_Confidence_1.000_Length_727_transcripts_v2_70872	Mitofusin-1_(Mfn1)	-1.68256
	transcripts_v2_54395	growth hormone-regulated tbc protein 1-like	-1.99639
	transcripts_v2_66358	rho-related gtp-binding protein rhoc	-0.191217
	Locus_45775_Transcript_1/2_Confidence_1.000_Length_1375_transcripts_v2_34431	ras-related protein rab-	-0.0784266
	Locus_56328_Transcript_1/1_Confidence_1.000_Length_269_transcripts_v2_47907	guanylate cyclase soluble subunit beta-1	-0.0950266
	transcripts_v2_425	atp synthase subunit mitochondrial	-0.230041
	Locus_6508_Transcript_3/4_Confidence_0.625_Length_1571_transcripts_v2_55244	gtp-binding nuclear protein ran	-1.00067
	Locus_6888_Transcript_1/1_Confidence_1.000_Length_404_transcripts_v2_56249	methylenetetrahydrofolate dehydrogenase (nadp+ dependent) methenyltetrahydrofolate formyltetrahydrofolate synthetase	0.526308
	Locus_32999_Transcript_1/1_Confidence_1.000_Length_300_transcripts_v2_26637	testis secretory pathway calcium transporting atpase	-0.549974
	transcripts_v2_27589	protoporphyrinogen ix oxidase	1.28937
	Locus_35908_Transcript_1/1_Confidence_1.000_Length_660_transcripts_v2_24428	TBC1_domain_family_member_10A_(Tbc1d10a)	1.49548
	Locus_27379_Transcript_1/1_Confidence_1.000_Length_194_transcripts_v2_20425	adenosine deaminase-like	0.29704
	Locus_39713_Transcript_1/1_Confidence_1.000_Length_169_transcripts_v2_33309	plasma membrane atpase	-0.337358
	Locus_38396_Transcript_1/1_Confidence_1.000_Length_395_transcripts_v2_25545	tbc1 domain family member 15	-2.35332
	Locus_53010_Transcript_1/1_Confidence_1.000_Length_361_transcripts_v2_46669	member of ras oncogene family-like 2b	-3.05485
	Locus_547_Transcript_1/3_Confidence_0.600_Length_211_transcripts_v2_49970	atp synthase beta subunit	-0.37293
	Locus_17320_Transcript_1/2_Confidence_0.750_Length_712_transcripts_v2_2284	Nucleoside_diphosphate_kinase_B_(NME2)	0.473372
	transcripts_v2_65746	S-adenosylmethionine_synthase_isoform_type-1_(Mat1a)	-0.766817
	transcripts_v2_53718	Small_G_protein_signaling_modulator_1_(SGSM1)	2.88461
	transcripts_v2_47012	probable phospholipid-transporting atpase im	1.71074
	Locus_26933_Transcript_1/1_Confidence_1.000_Length_230_transcripts_v2_18454	beta tubulin	-3.01078
	Locus_42576_Transcript_1/1_Confidence_1.000_Length_490_transcripts_v2_35509	Dihydropyrimidine_dehydrogenase_[NADP(+)]_(Dpyd)	1.18224
	Locus_56610_Transcript_1/1_Confidence_1.000_Length_651_transcripts_v2_45520	Delta-1-pyrroline-5-carboxylate_synthase_(ALDH18A1)	1.31285
	transcripts_v2_207	na+ k+ atpase beta subunit	-1.06942
	Locus_882_Transcript_1/1_Confidence_1.000_Length_555_transcripts_v2_71004	Ras-related_protein_Ral-A_(RALA)	-0.336668
	Locus_3669_Transcript_1/1_Confidence_1.000_Length_701_transcripts_v2_24332	ATP_synthase_subunit_O,_mitochondrial_(Atp5o)	-0.872917
	Locus_13252_Transcript_1/1_Confidence_1.000_Length_883_transcripts_v2_1587	Bifunctional_purine_biosynthesis_protein_PURH_(ATIC)	-0.327243
	Locus_2499_Transcript_2/7_Confidence_0.400_Length_945_transcripts_v2_12926	ATP_synthase_subunit_delta,_mitochondrial_(Atp5d)	-0.261058
	transcripts_v2_65669	beta 2c	-0.588124
	Locus_51865_Transcript_1/1_Confidence_1.000_Length_217_transcripts_v2_49649	plasma membrane calcium-transporting atpase 2	1.98505
	transcripts_v2_15305	tubulin alpha-1d chain-like	0.669521
	transcripts_v2_46451	Probable_pyridoxine_biosynthesis_protein_pdx1_(pdx1)	-0.687061
	transcripts_v2_156	signal recognition particle receptor subunit alpha-like protein	-0.462589
	transcripts_v2_34459	beta tubulin	-1.0635
	transcripts_v2_34451	tubulin alpha	1.08967
	transcripts_v2_26838	Imidazole_glycerol_phosphate_synthase_hisHF_(HIS7)	-2.03182
	transcripts_v2_113	member ras oncogene family	-0.476139
	transcripts_v2_30078	gchain bovine mitochondrial f1-atpase complexed with the inhibitor protein if1	-0.343053
	Locus_53505_Transcript_1/1_Confidence_1.000_Length_198_transcripts_v2_50879	tbc1 domain family member 15	-2.02503
	transcripts_v2_65570	phosphogluconate dehydrogenase	0.235365
	transcripts_v2_1107	member ras oncogene family	-0.543592
	Locus_6797_Transcript_1/1_Confidence_1.000_Length_541_transcripts_v2_55860	Pyridoxal_kinase_(Pdxk)	-0.102051
	Locus_28638_Transcript_1/1_Confidence_1.000_Length_259_transcripts_v2_17441	trafficking protein particle complex 3	-0.09564
	Locus_56217_Transcript_1/1_Confidence_1.000_Length_313_transcripts_v2_47181	ras-like without caax 1	0.529549
	transcripts_v2_61129	ATP_synthase_subunit_gamma,_mitochondrial_(ATP5C1)	0.374277
	Locus_33589_Transcript_1/1_Confidence_1.000_Length_271_transcripts_v2_27216	probable phospholipid-transporting atpase ia isoform 2	0.42187
	Locus_13077_Transcript_1/1_Confidence_1.000_Length_507_transcripts_v2_3606	Radical_S-adenosyl_methionine_domain-containing_protein_1,_mitochondrial_(RSAD1)	-0.64643
	Locus_66673_Transcript_1/1_Confidence_1.000_Length_339_transcripts_v2_56704	tbc1 domain member 22b	-1.1375
	Locus_27459_Transcript_1/1_Confidence_1.000_Length_511_transcripts_v2_14357	Probable_histidinol-phosphatase_(SPCC1672.01)	-0.0570511
	Locus_45638_Transcript_1/1_Confidence_1.000_Length_197_transcripts_v2_40513	testis secretory pathway calcium transporting atpase	-0.793379
	Locus_52686_Transcript_1/1_Confidence_1.000_Length_357_transcripts_v2_46701	trafficking protein particle complex subunit 6b	-3.98003
	Locus_24988_Transcript_1/1_Confidence_1.000_Length_600_transcripts_v2_13880	Thioredoxin_domain-containing_protein_3_homolog_(CiIC3)	-2.95606

## Sheet: ion transport
Thermal stress
Set	Contig name	Annotation	Log2 fold change
Up-regulated	Locus_25808_Transcript_1/1_Confidence_1.000_Length_530_transcripts_v2_14232	0	1.62657
	transcripts_v2_12744	chloroplast atp synthase	1.48638
	Locus_34919_Transcript_1/1_Confidence_1.000_Length_165_transcripts_v2_33728	sodium channel protein 60e	3.19882
	Locus_3781_Transcript_3/3_Confidence_0.667_Length_1829_transcripts_v2_23523	sodium-dependent phosphate transport protein 2b	1.70459
	Locus_4034_Transcript_1/1_Confidence_1.000_Length_558_transcripts_v2_35276	ATP_synthase_epsilon_chain,_chloroplastic_(atpE)	1.39241
	Locus_24055_Transcript_1/1_Confidence_1.000_Length_423_transcripts_v2_14950	atp synthase delta chain	1.92592
	transcripts_v2_27659	atp synthase alpha subunit	1.36727
	transcripts_v2_26201	atp synthase cf1 alpha subunit	1.45541
	Locus_58079_Transcript_1/1_Confidence_1.000_Length_180_transcripts_v2_52608	---NA---	4.75238
	Locus_6906_Transcript_1/1_Confidence_1.000_Length_400_transcripts_v2_56276	atp synthase subunit 9	1.88463
	Locus_27086_Transcript_1/1_Confidence_1.000_Length_316_transcripts_v2_16178	atp synthase alpha subunit	2.3034
	Locus_16697_Transcript_1/1_Confidence_1.000_Length_523_transcripts_v2_3486	V-type_proton_ATPase_subunit_D_(atp6v1d)	1.8718
	Locus_1216_Transcript_1/1_Confidence_1.000_Length_275_transcripts_v2_6781	atp synthase alpha subunit	0.609856
	Locus_2788_Transcript_1/1_Confidence_1.000_Length_565_transcripts_v2_14057	ATP_synthase_subunit_b',_chloroplastic_(atpG)	1.77581
	transcripts_v2_71782	ammonium transporter	1.4944
	Locus_11470_Transcript_1/1_Confidence_1.000_Length_226_transcripts_v2_8319	atp synthase gamma chain	1.82915
	Locus_28289_Transcript_1/1_Confidence_1.000_Length_422_transcripts_v2_14957	vacuolar atp synthase subunit	1.53151
	Locus_49345_Transcript_1/1_Confidence_1.000_Length_181_transcripts_v2_42063	vacuolar atp synthase subunit	3.97898
	Locus_18144_Transcript_1/1_Confidence_1.000_Length_756_transcripts_v2_2062	ATP_synthase_subunit_delta,_chloroplastic_(atpD)	2.29229
	Locus_3781_Transcript_2/3_Confidence_0.667_Length_1977_transcripts_v2_23499	sodium-dependent phosphate transport protein 2b	1.56733
	Locus_2038_Transcript_1/1_Confidence_1.000_Length_168_transcripts_v2_22574	vacuolar atp synthase 16 kda proteolipid	2.38603
	Locus_57783_Transcript_1/1_Confidence_1.000_Length_166_transcripts_v2_54539	arsenical pump membrane protein	3.49503
	Locus_4793_Transcript_1/1_Confidence_1.000_Length_738_transcripts_v2_34893	ATP_synthase_subunit_delta,_chloroplastic_(atpD)	1.26439
	Locus_6866_Transcript_3/9_Confidence_0.125_Length_513_transcripts_v2_55928	Sodium-dependent_phosphate_transport_protein_2B_(SLC34A2)	1.81561
	Locus_34_Transcript_2/6_Confidence_0.417_Length_316_transcripts_v2_26379	atp synthase cf1 alpha subunit	1.59536
	Locus_26943_Transcript_1/1_Confidence_1.000_Length_167_transcripts_v2_22752	vacuolar atp synthase subunit	2.55655
	Locus_31419_Transcript_1/1_Confidence_1.000_Length_262_transcripts_v2_27465	bile acid:sodium symporter family protein	1.62302
	Locus_5705_Transcript_3/4_Confidence_0.375_Length_1010_transcripts_v2_45100	ammonium transporter	1.8079
	Locus_54286_Transcript_1/1_Confidence_1.000_Length_205_transcripts_v2_50400	solute carrier family sodium bicarbonate member 9	2.40354
	Locus_5705_Transcript_2/4_Confidence_0.375_Length_866_transcripts_v2_45214	Ammonium_transporter_NrgA_(nrgA)	1.08186
	transcripts_v2_13342	arsenic resistance protein	1.61415
	Locus_40887_Transcript_1/1_Confidence_1.000_Length_248_transcripts_v2_37893	vacuolar atp synthase subunit	3.54691
	Locus_47227_Transcript_1/1_Confidence_1.000_Length_338_transcripts_v2_36363	zinc transporter	2.1375
	Locus_46021_Transcript_1/1_Confidence_1.000_Length_249_transcripts_v2_37869	di- and tricarboxylate transporters	3.11341
	Locus_48568_Transcript_1/1_Confidence_1.000_Length_179_transcripts_v2_42305	vacuolar atp synthase subunit d	2.61708
	Locus_34_Transcript_5/6_Confidence_0.250_Length_312_transcripts_v2_26436	atp synthase cf1 alpha subunit	1.48966
	Locus_2821_Transcript_3/3_Confidence_0.667_Length_1882_transcripts_v2_12247	ammonium transporter	2.66044
	Locus_7612_Transcript_1/1_Confidence_1.000_Length_667_transcripts_v2_65877	Pyrophosphate-energized_vacuolar_membrane_proton_pump_	1.49779
	Locus_38222_Transcript_1/1_Confidence_1.000_Length_274_transcripts_v2_27151	atp synthase delta subunit	2.15582
	transcripts_v2_71959	Voltage-dependent_anion-selective_channel_protein_2_(vdac2)	0.847501
	Locus_8947_Transcript_1/1_Confidence_1.000_Length_335_transcripts_v2_71235	metal tolerance protein	1.99819
	Locus_5705_Transcript_1/4_Confidence_0.500_Length_358_transcripts_v2_46693	ammonium transporter	1.81494
	transcripts_v2_26972	atp synthase cf1 alpha subunit	0.657968
	Locus_49738_Transcript_1/1_Confidence_1.000_Length_190_transcripts_v2_41149	---NA---	2.78936
	Locus_12270_Transcript_1/1_Confidence_1.000_Length_415_transcripts_v2_4483	f0f1 atp synthase subunit b	1.5236
	Locus_12277_Transcript_1/1_Confidence_1.000_Length_538_transcripts_v2_3370	ATP_synthase_gamma_chain_(atpG)	1.48457
	Locus_54324_Transcript_1/1_Confidence_1.000_Length_275_transcripts_v2_47773	cation efflux family protein	2.77875
	Locus_5705_Transcript_4/4_Confidence_0.500_Length_358_transcripts_v2_46694	ammonium transporter	2.11901
	Locus_27168_Transcript_1/1_Confidence_1.000_Length_381_transcripts_v2_15318	potassium channel tetramerisation domain containing	2.44103
	Locus_3781_Transcript_1/3_Confidence_0.500_Length_1806_transcripts_v2_23529	sodium-dependent phosphate transport protein 2b	1.90366
	Locus_10703_Transcript_1/1_Confidence_1.000_Length_496_transcripts_v2_3701	ATP_synthase_subunit_beta,_mitochondrial_(ATP5B)	1.57977
	Locus_229_Transcript_1/1_Confidence_1.000_Length_795_transcripts_v2_13211	ATP_synthase_subunit_a,_chloroplastic_(atpI)	0.972834
Non-regulated	Locus_56275_Transcript_1/1_Confidence_1.000_Length_180_transcripts_v2_52589	inositol -trisphosphate receptor type 1	0.630119
	transcripts_v2_34346	vacuolar atp synthase subunit h	-1.0529
	Locus_28110_Transcript_1/1_Confidence_1.000_Length_188_transcripts_v2_20897	ammonium transporter 2	-3.47633
	Locus_32312_Transcript_1/1_Confidence_1.000_Length_326_transcripts_v2_26253	chloride channel 7	0.590392
	Locus_724_Transcript_1/1_Confidence_1.000_Length_714_transcripts_v2_65843	Voltage-gated_hydrogen_channel_1_(hvcn1)	-2.45203
	Locus_46484_Transcript_1/1_Confidence_1.000_Length_263_transcripts_v2_37508	solute carrier family 9 (sodium hydrogen exchanger) member 2-like	-1.59101
	Locus_2874_Transcript_6/10_Confidence_0.500_Length_2331_transcripts_v2_12175	h+ lysosomal v0 subunit isoform cra_a	-0.199666
	Locus_23336_Transcript_1/1_Confidence_1.000_Length_193_transcripts_v2_20472	chloride channel clc-6	-2.90649
	Locus_2874_Transcript_2/10_Confidence_0.583_Length_2094_transcripts_v2_12208	h+ lysosomal v0 subunit a4	-0.446749
	Locus_29861_Transcript_1/1_Confidence_1.000_Length_353_transcripts_v2_15625	nicotinic acetylcholine receptor subunit	0.0573764
	transcripts_v2_26689	Chloride_transport_protein_6_(CLCN6)	0.0291274
	Locus_20249_Transcript_1/1_Confidence_1.000_Length_190_transcripts_v2_20681	vacuolar proton translocating atpase 116 kda subunit a	-1.65076
	Locus_34018_Transcript_1/1_Confidence_1.000_Length_351_transcripts_v2_25959	sodium hydrogen exchanger 8	-0.452761
	Locus_1297_Transcript_2/2_Confidence_1.000_Length_856_transcripts_v2_1672	V-type_proton_ATPase_16_kDa_proteolipid_subunit_(Atp6v0c)	-0.773618
	transcripts_v2_4875	atp synthase subunit mitochondrial-like	-0.596014
	Locus_12490_Transcript_1/1_Confidence_1.000_Length_544_transcripts_v2_3322	ATP_synthase_subunit_alpha_(atpA)	0.85885
	Locus_35877_Transcript_1/1_Confidence_1.000_Length_191_transcripts_v2_30967	h+ lysosomal v0 subunit isoform cra_a	-2.65764
	Locus_31444_Transcript_1/1_Confidence_1.000_Length_196_transcripts_v2_30545	anion bicarbonate porter family member (abts-3)	-5.0027
	transcripts_v2_27003	p2x receptor	-1.50686
	Locus_35863_Transcript_1/1_Confidence_1.000_Length_191_transcripts_v2_30966	predicted protein [Capsaspora owczarzaki ATCC 30864]	0.241118
	transcripts_v2_15009	plasma membrane calcium partial	-0.622875
	Locus_3532_Transcript_1/1_Confidence_1.000_Length_681_transcripts_v2_24371	ATP_synthase_subunit_b,_mitochondrial_(ATP5F1)	0.0890163
	Locus_56274_Transcript_1/1_Confidence_1.000_Length_180_transcripts_v2_52588	inositol -trisphosphate receptor type 3	-2.73118
	Locus_30117_Transcript_1/1_Confidence_1.000_Length_338_transcripts_v2_26092	sodium hydrogen exchanger 8	-4.37921
	Locus_65998_Transcript_1/1_Confidence_1.000_Length_403_transcripts_v2_56261	solute carrier family 31 (copper transporters) member 2	0.860701
	transcripts_v2_14558	sodium calcium exchanger 1-like isoform x2	-0.0143683
	Locus_70694_Transcript_1/1_Confidence_1.000_Length_194_transcripts_v2_67815	voltage-gated calcium channel beta subunit	-2.86394
	Locus_51519_Transcript_1/1_Confidence_1.000_Length_168_transcripts_v2_54128	voltage-gated calcium t- alpha elegans cca-1 ortholog	-0.828888
	Locus_49057_Transcript_1/1_Confidence_1.000_Length_257_transcripts_v2_37670	protein	1.5032
	Locus_45335_Transcript_1/1_Confidence_1.000_Length_165_transcripts_v2_44254	btb poz domain-containing protein kctd6	0.913561
	Locus_54090_Transcript_1/1_Confidence_1.000_Length_334_transcripts_v2_46930	chloride channel protein 2-like	-2.21412
	Locus_13706_Transcript_1/1_Confidence_1.000_Length_445_transcripts_v2_4170	ATP_synthase_subunit_d,_mitochondrial_(Atp5h)	-0.190903
	Locus_48412_Transcript_1/1_Confidence_1.000_Length_166_transcripts_v2_44163	mitochondrial atp synthase delta	0.190054
	transcripts_v2_40704	Putative_ammonium_transporter_1_(amt-1)	-1.00976
	Locus_32256_Transcript_1/1_Confidence_1.000_Length_196_transcripts_v2_30553	ammonium transporter	0.896526
	Locus_55797_Transcript_1/1_Confidence_1.000_Length_337_transcripts_v2_46901	potassium voltage-gated subfamily h (eag-related) member 5	0.162755
	Locus_70927_Transcript_1/1_Confidence_1.000_Length_199_transcripts_v2_67611	protein	3.57652
	Locus_71904_Transcript_1/1_Confidence_1.000_Length_249_transcripts_v2_66608	ammonium transporter	-1.39506
	Locus_7791_Transcript_1/1_Confidence_1.000_Length_223_transcripts_v2_66958	atp synthase delta chain	0.719237
	transcripts_v2_71751	solute carrier family 34 (sodium phosphate) member 2	-0.799435
	Locus_52096_Transcript_1/1_Confidence_1.000_Length_564_transcripts_v2_45719	V-type_proton_ATPase_catalytic_subunit_A_(VHAA)	-0.782409
	Locus_10223_Transcript_1/1_Confidence_1.000_Length_220_transcripts_v2_8578	inward rectifier potassium channel 4-like	-3.28889
	Locus_32655_Transcript_1/1_Confidence_1.000_Length_236_transcripts_v2_28329	predicted protein [Nematostella vectensis]	-0.695903
	Locus_1045_Transcript_10/10_Confidence_0.500_Length_4004_transcripts_v2_32	major yolk protein	-0.00992196
	transcripts_v2_25873	Sodium/potassium-transporting_ATPase_subunit_alpha-2_(ATP1A2)	0.558727
	Locus_39287_Transcript_1/1_Confidence_1.000_Length_176_transcripts_v2_32449	inositol -trisphosphate receptor type 1	0.719892
	Locus_20518_Transcript_1/1_Confidence_1.000_Length_1298_transcripts_v2_12524	sodium bicarbonate cotransporter	-0.916061
	Locus_20592_Transcript_1/1_Confidence_1.000_Length_305_transcripts_v2_16372	sideroflexin 5	0.911782
	Locus_1562_Transcript_5/6_Confidence_0.571_Length_2377_transcripts_v2_143	solute carrier family member 4- partial	-0.653967
	transcripts_v2_18653	atp synthase f0 subunit 6	-8.19229
	Locus_1045_Transcript_1/10_Confidence_0.346_Length_3544_transcripts_v2_40	major yolk protein	0.761551
	Locus_12487_Transcript_3/3_Confidence_0.667_Length_560_transcripts_v2_3212	Melanotransferrin_(Mfi2)	1.89759
	transcripts_v2_4459	h+ lysosomal v0 subunit b	-0.325104
	transcripts_v2_25759	atp synthase beta chain	-2.83433
	Locus_380_Transcript_13/15_Confidence_0.039_Length_1216_transcripts_v2_23706	vacuolar h	-0.367356
	Locus_22437_Transcript_1/1_Confidence_1.000_Length_520_transcripts_v2_14303	Serotransferrin_(tf)	-0.155903
	Locus_1490_Transcript_1/8_Confidence_0.231_Length_1457_transcripts_v2_572	atp synthase subunit mitochondrial	-0.329447
	Locus_32514_Transcript_1/1_Confidence_1.000_Length_195_transcripts_v2_30634	gaba-gated chloride	-5.22574
	Locus_52306_Transcript_1/1_Confidence_1.000_Length_207_transcripts_v2_50233	chloride channel protein 7	-2.78241
	Locus_48002_Transcript_1/1_Confidence_1.000_Length_245_transcripts_v2_38021	solute carrier family 40 (iron-regulated transporter) member 1	2.31194
	transcripts_v2_3901	p2x purinoceptor 4	-0.851127
	transcripts_v2_45203	atp synthase cf1 alpha chain	0.355024
	Locus_48344_Transcript_2/2_Confidence_1.000_Length_1189_transcripts_v2_34505	atp synthase beta subunit	-2.40071
	Locus_30973_Transcript_1/1_Confidence_1.000_Length_187_transcripts_v2_31271	achain r29q sticholysin ii mutant	-4.69822
	Locus_10490_Transcript_1/1_Confidence_1.000_Length_2664_transcripts_v2_102	copper-transporting atpase 1	0.490513
	Locus_37988_Transcript_1/1_Confidence_1.000_Length_381_transcripts_v2_25681	ion transport protein	0.390778
	Locus_4229_Transcript_3/3_Confidence_0.667_Length_1903_transcripts_v2_34319	calcium-transporting atpase sarcoplasmic endoplasmic reticulum type (calcium pump)	-0.177692
	Locus_41874_Transcript_1/1_Confidence_1.000_Length_403_transcripts_v2_35887	zinc transporter zip14 isoform a	1.73216
	transcripts_v2_18420	zinc transporter zip9	1.80771
	Locus_38592_Transcript_1/1_Confidence_1.000_Length_335_transcripts_v2_26138	solute carrier family sodium bicarbonate member 7	-1.49185
	transcripts_v2_4279	protein	0.115355
	Locus_12572_Transcript_1/1_Confidence_1.000_Length_256_transcripts_v2_7292	cation efflux protein	0.550935
	Locus_52117_Transcript_1/1_Confidence_1.000_Length_182_transcripts_v2_52314	protein	-3.46336
	Locus_72237_Transcript_1/1_Confidence_1.000_Length_227_transcripts_v2_66885	solute carrier family 31 (copper transporters) member 1	3.7845
	Locus_48063_Transcript_1/1_Confidence_1.000_Length_240_transcripts_v2_38182	sideroflexin 5	1.11967
	Locus_24021_Transcript_1/1_Confidence_1.000_Length_226_transcripts_v2_18623	bile acid:sodium symporter family protein	0.686842
	Locus_52729_Transcript_1/1_Confidence_1.000_Length_283_transcripts_v2_47607	potassium voltage-gated channel subfamily kqt member 4	-3.26303
	Locus_21876_Transcript_2/2_Confidence_1.000_Length_2889_transcripts_v2_12141	h+ lysosomal accessory protein 1	0.428701
	Locus_57535_Transcript_1/1_Confidence_1.000_Length_220_transcripts_v2_49521	glra4a protein	2.50383
	Locus_24599_Transcript_1/1_Confidence_1.000_Length_1134_transcripts_v2_12655	plasma membrane calcium atpase	-1.16329
	Locus_70093_Transcript_1/1_Confidence_1.000_Length_201_transcripts_v2_67531	chloride channel protein	-0.847997
	Locus_52062_Transcript_1/1_Confidence_1.000_Length_292_transcripts_v2_47466	calcium-transporting atpase type 2c member 1	-0.571077
	Locus_51619_Transcript_1/1_Confidence_1.000_Length_390_transcripts_v2_46466	potassium channel tetramerisation domain containing 21	-1.26552
	Locus_25593_Transcript_1/1_Confidence_1.000_Length_868_transcripts_v2_13052	V-type_proton_ATPase_subunit_d_1_(ATP6V0D1)	-2.90903
	transcripts_v2_3614	mitochondrial import receptor subunit tom40 homolog	0.907141
	Locus_32558_Transcript_1/1_Confidence_1.000_Length_910_transcripts_v2_23962	Voltage-dependent_L-type_calcium_channel_subunit_beta-2_(CACNB2)	-0.785184
	transcripts_v2_12900	atp synthase subunit mitochondrial-like	-0.584963
	Locus_22263_Transcript_1/1_Confidence_1.000_Length_773_transcripts_v2_13267	0	0.6996
	transcripts_v2_12899	atp synthase subunit mitochondrial-like	-0.262153
	transcripts_v2_12866	vacuolar h	-0.376465
	Locus_34472_Transcript_1/1_Confidence_1.000_Length_195_transcripts_v2_30649	transient receptor potential cation subfamily member 3	-0.31318
	Locus_14542_Transcript_1/1_Confidence_1.000_Length_361_transcripts_v2_5195	inward rectifying k channel family protein 1	-1.59356
	Locus_14460_Transcript_1/1_Confidence_1.000_Length_317_transcripts_v2_5890	btb poz domain-containing protein kctd3	-2.27501
	Locus_12487_Transcript_1/3_Confidence_0.500_Length_560_transcripts_v2_3211	Melanotransferrin_(Mfi2)	3.76429
	Locus_3499_Transcript_1/1_Confidence_1.000_Length_531_transcripts_v2_24848	Two_pore_calcium_channel_protein_2_(TPCN2)	-1.10723
	Locus_47096_Transcript_1/1_Confidence_1.000_Length_246_transcripts_v2_37988	gaba-gated chloride channel	0.643357
	Locus_54263_Transcript_1/1_Confidence_1.000_Length_285_transcripts_v2_47574	solute carrier family 39 (zinc transporter) member 7	-0.756396
	Locus_26618_Transcript_1/1_Confidence_1.000_Length_302_transcripts_v2_16450	transient receptor potential cation subfamily member isoform cra_a	-0.404589
	Locus_54322_Transcript_1/1_Confidence_1.000_Length_235_transcripts_v2_48849	transient receptor potential channel 2	-1.36022
	Locus_52990_Transcript_1/1_Confidence_1.000_Length_186_transcripts_v2_51919	v-type proton atpase 116 kda subunit a isoform 1-like isoform 3	-3.8166
	Locus_36858_Transcript_1/1_Confidence_1.000_Length_416_transcripts_v2_25396	antigen p97 (melanoma associated) identified by monoclonal antibodies and	0.286387
	transcripts_v2_29542	solute carrier family 41 member 1	-1.25261
	Locus_48344_Transcript_1/2_Confidence_1.000_Length_725_transcripts_v2_34917	Nck-associated_protein_1_homolog_(napA)	-1.02857
	Locus_42385_Transcript_1/1_Confidence_1.000_Length_202_transcripts_v2_40111	---NA---	1.21117
	Locus_547_Transcript_3/3_Confidence_0.600_Length_181_transcripts_v2_52395	atp synthase beta subunit	-0.446247
	Locus_26237_Transcript_1/1_Confidence_1.000_Length_590_transcripts_v2_13933	0	-0.942545
	Locus_973_Transcript_1/2_Confidence_0.667_Length_839_transcripts_v2_71969	ATP_synthase_lipid-binding_protein,_mitochondrial_	0.0725198
	Locus_5735_Transcript_1/1_Confidence_1.000_Length_252_transcripts_v2_48292	btb poz domain-containing protein kctd6	0.757799
	transcripts_v2_3290	major yolk protein	-1.18502
	Locus_53973_Transcript_1/1_Confidence_1.000_Length_215_transcripts_v2_49760	clc-type chloride channel family member (clh-6)	-2.9279
	Locus_23877_Transcript_1/1_Confidence_1.000_Length_171_transcripts_v2_22274	v-type proton atpase 116 kda subunit a isoform 4	-2.35985
	Locus_5930_Transcript_1/1_Confidence_1.000_Length_1563_transcripts_v2_44871	anion exchanger 3	-0.558263
	Locus_15838_Transcript_1/1_Confidence_1.000_Length_921_transcripts_v2_1435	Gamma-aminobutyric_acid_receptor_subunit_beta-2_(Gabrb2)	-2.03649
	transcripts_v2_17390	btb poz domain-containing adapter for cul3-mediated degradation protein 3 isoform x1	-0.663977
	Locus_30636_Transcript_1/1_Confidence_1.000_Length_168_transcripts_v2_33334	anion exchanger 2	0.695145
	Locus_36472_Transcript_1/1_Confidence_1.000_Length_247_transcripts_v2_27926	nicotinic acetylcholine receptor alpha subunit precursor	-2.0897
	Locus_34017_Transcript_1/1_Confidence_1.000_Length_175_transcripts_v2_32497	sodium hydrogen exchanger 8	-2.99277
	transcripts_v2_48489	zinc transporter 6	0.204181
	transcripts_v2_17305	btb poz domain-containing protein 10 isoform x4	-1.70461
	transcripts_v2_48434	zinc transporter 7	-3.57773
	Locus_47535_Transcript_1/1_Confidence_1.000_Length_206_transcripts_v2_39827	gtp-binding protein obg	0.18727
	Locus_11580_Transcript_7/8_Confidence_0.318_Length_4161_transcripts_v2_25	nicotinamide nucleotide transhydrogenase	-0.841091
	Locus_11892_Transcript_1/1_Confidence_1.000_Length_352_transcripts_v2_5313	voltage- gated calcium channel alpha subunit (voltage-dependent t-type calcium channel	-1.5076
	transcripts_v2_36310	na+ k+ alpha	-0.114796
	transcripts_v2_35886	Neuronal_acetylcholine_receptor_subunit_alpha-10_(CHRNA10)	-1.23915
	Locus_29215_Transcript_1/1_Confidence_1.000_Length_172_transcripts_v2_22229	---NA---	-2.83752
	Locus_8205_Transcript_1/1_Confidence_1.000_Length_1701_transcripts_v2_70640	vacuolar h	-0.430714
	transcripts_v2_23862	vacuolar proton pump subunit d- partial	-0.825304
	Locus_56198_Transcript_1/1_Confidence_1.000_Length_215_transcripts_v2_49779	protein	-2.25399
	transcripts_v2_54914	atp synthase beta subunit	-0.576399
	Locus_27019_Transcript_1/1_Confidence_1.000_Length_620_transcripts_v2_13795	Melanotransferrin_(Mfi2)	0.858278
	Locus_45325_Transcript_1/1_Confidence_1.000_Length_359_transcripts_v2_36169	zinc transporter	-0.789081
	Locus_54795_Transcript_1/1_Confidence_1.000_Length_234_transcripts_v2_48889	sideroflexin 1	-1.4489
	Locus_59171_Transcript_1/1_Confidence_1.000_Length_285_transcripts_v2_47585	actp3_radmg ame: full=cytolysin-3 ame: full=cytolysin iii ame: full=hmg iii ame: full=magnificalysin iii flags: precursor	-2.74416
	Locus_957_Transcript_4/5_Confidence_0.214_Length_3522_transcripts_v2_71745	na+ k+ atpase alpha subunit	-1.23509
	transcripts_v2_983	atp synthase f0 subunit 6	0.323331
	Locus_55762_Transcript_1/1_Confidence_1.000_Length_213_transcripts_v2_49896	solute carrier family 9 (sodium hydrogen exchanger) member 7	0.188903
	transcripts_v2_49	---NA---	0.545614
	Locus_19064_Transcript_1/1_Confidence_1.000_Length_168_transcripts_v2_11459	hypothetical protein AURANDRAFT_64731 [Aureococcus anophagefferens]	1.016
	transcripts_v2_36	major yolk protein	0.303725
	Locus_57537_Transcript_1/1_Confidence_1.000_Length_370_transcripts_v2_46609	sodium bicarbonate cotransporter	-0.0848889
	Locus_49103_Transcript_1/1_Confidence_1.000_Length_300_transcripts_v2_36814	btb poz domain-containing protein kctd21	1.5441
	transcripts_v2_12174	h+ lysosomal v0 subunit isoform cra_a	-0.428368
	Locus_54088_Transcript_1/1_Confidence_1.000_Length_846_transcripts_v2_45239	Putative_ammonium_transporter_MTH_661_(MTH_661)	-0.565597
	Locus_15746_Transcript_1/1_Confidence_1.000_Length_761_transcripts_v2_2026	V-type_proton_ATPase_subunit_F_(Atp6v1f)	-1.62578
	Locus_36192_Transcript_1/1_Confidence_1.000_Length_206_transcripts_v2_29837	potassium voltage-gated channel shaker-related subfamily member 2	-0.432428
	transcripts_v2_55239	antigen p97 (melanoma associated) identified by monoclonal antibodies and	-0.257332
	Locus_52565_Transcript_1/1_Confidence_1.000_Length_237_transcripts_v2_48787	chloride channel protein	-3.69933
	Locus_38380_Transcript_1/1_Confidence_1.000_Length_184_transcripts_v2_31604	protein	-0.398147
	transcripts_v2_16491	voltage-dependent n-type calcium channel subunit alpha-1b	-0.797649
	Locus_29647_Transcript_1/1_Confidence_1.000_Length_196_transcripts_v2_20285	anion exchanger 3	0.729945
	transcripts_v2_55182	antigen p97 (melanoma associated) identified by monoclonal antibodies and	0.245437
	transcripts_v2_6672	btb poz domain-containing protein kctd6	-1.21496
	transcripts_v2_55159	antigen p97 (melanoma associated) identified by monoclonal antibodies and	-0.391759
	transcripts_v2_55158	antigen p97 (melanoma associated) identified by monoclonal antibodies and	-0.488328
	Locus_2874_Transcript_3/10_Confidence_0.500_Length_2320_transcripts_v2_12178	h+ lysosomal v0 subunit isoform cra_a	-0.748028
	transcripts_v2_11586	solute carrier family 41 member 1	-3.10266
	Locus_13804_Transcript_1/1_Confidence_1.000_Length_334_transcripts_v2_5592	chloride channel 7	-3.78241
	transcripts_v2_23522	plasma membrane calcium atpase	-1.02804
	Locus_58233_Transcript_1/1_Confidence_1.000_Length_225_transcripts_v2_49272	zinc transporter zip14-like	-1.078
	Locus_9365_Transcript_1/1_Confidence_1.000_Length_531_transcripts_v2_72195	Serotransferrin-B_(tf-b)	-0.947627
	transcripts_v2_738	atp h+ mitochondrial f1 alpha subunit cardiac muscle	-0.252223
	Locus_3972_Transcript_1/7_Confidence_0.409_Length_2134_transcripts_v2_23477	antigen p97 (melanoma associated) identified by monoclonal antibodies and	-1.12497
	Locus_18051_Transcript_1/1_Confidence_1.000_Length_406_transcripts_v2_4588	transferrin	-1.04486
	Locus_58250_Transcript_1/1_Confidence_1.000_Length_358_transcripts_v2_46698	atp synthase cf1 alpha subunit	-0.298891
	Locus_47932_Transcript_1/1_Confidence_1.000_Length_174_transcripts_v2_42997	strongylocentrotus purpuratus hypothetical loc578765 mrna	-3.52231
	transcripts_v2_23476	antigen p97 (melanoma associated) identified by monoclonal antibodies and	-0.679351
	Locus_12280_Transcript_1/1_Confidence_1.000_Length_268_transcripts_v2_6952	anion bicarbonate porter family member (abts-3)	-0.284998
	Locus_1045_Transcript_8/10_Confidence_0.423_Length_4004_transcripts_v2_31	major yolk protein	0.193632
	Locus_58007_Transcript_1/1_Confidence_1.000_Length_216_transcripts_v2_49727	solute carrier family 13 (sodium-dependent dicarboxylate transporter) member 2	2.62693
	Locus_15622_Transcript_1/1_Confidence_1.000_Length_1318_transcripts_v2_723	atp synthase subunit 6	-0.680611
	transcripts_v2_647	melanotransferrin eos47	-0.0961889
	Locus_55427_Transcript_1/1_Confidence_1.000_Length_187_transcripts_v2_51835	inwardly rectifying k+	-1.66448
	transcripts_v2_624	transmembrane phosphatase with tensin homology	-1.50355
	transcripts_v2_1641	ferritin	-0.110575
	transcripts_v2_1637	mitochondrial thiamine pyrophosphate carrier-like	-0.306139
	Locus_37621_Transcript_1/1_Confidence_1.000_Length_281_transcripts_v2_26985	atp synthase beta subunit	1.27438
	Locus_2874_Transcript_7/10_Confidence_0.583_Length_2319_transcripts_v2_12180	h+ lysosomal v0 subunit isoform cra_a	-0.269964
	Locus_28019_Transcript_1/1_Confidence_1.000_Length_179_transcripts_v2_21615	atp synthase subunit beta	0.490473
	Locus_39412_Transcript_1/1_Confidence_1.000_Length_193_transcripts_v2_30825	protein	-3.38681
	Locus_10633_Transcript_2/3_Confidence_0.500_Length_1117_transcripts_v2_982	atp synthase f0 subunit 6	0.611725
	transcripts_v2_2070	serotransferrin precursor	-0.623241
	Locus_36279_Transcript_1/1_Confidence_1.000_Length_842_transcripts_v2_24054	Neuronal_acetylcholine_receptor_subunit_beta-2_(Chrnb2)	-0.472189
	Locus_2874_Transcript_1/10_Confidence_0.625_Length_2320_transcripts_v2_12177	h+ lysosomal v0 subunit isoform cra_a	-0.510799
	Locus_1490_Transcript_5/8_Confidence_0.308_Length_1632_transcripts_v2_426	atp synthase subunit mitochondrial	0.0662059
	transcripts_v2_5965	sideroflexin 2	-0.983054
	transcripts_v2_1564	v-type proton atpase subunit e 2-like	0.0269036
	transcripts_v2_1563	v-type proton atpase subunit e 2-like	0.324796
	Locus_52094_Transcript_1/1_Confidence_1.000_Length_180_transcripts_v2_52534	protein	-1.5304
	Locus_2499_Transcript_1/7_Confidence_0.400_Length_945_transcripts_v2_12925	ATP_synthase_subunit_delta,_mitochondrial_(Atp5d)	0.324172
	Locus_70999_Transcript_1/1_Confidence_1.000_Length_226_transcripts_v2_66898	f0-f1 atp synthase subunit beta	0.434613
	Locus_53866_Transcript_1/1_Confidence_1.000_Length_204_transcripts_v2_50452	high voltage-activated calcium channel cav2a	-2.80116
	Locus_68284_Transcript_1/1_Confidence_1.000_Length_281_transcripts_v2_57463	protein	-3.7301
	Locus_1075_Transcript_1/2_Confidence_1.000_Length_883_transcripts_v2_1584	Two_pore_calcium_channel_protein_1_(TPCN1)	-0.346857
	Locus_57184_Transcript_1/1_Confidence_1.000_Length_336_transcripts_v2_46913	solute carrier family 31 (copper transporters) member 2	-1.09592
	transcripts_v2_27619	Zinc_transporter_9_(slc30a9)	0.471799
	Locus_2635_Transcript_1/1_Confidence_1.000_Length_712_transcripts_v2_13443	Zinc_transporter_2_(Slc30a2)	-0.411489
	Locus_36252_Transcript_1/1_Confidence_1.000_Length_455_transcripts_v2_25168	H(+)/Cl(-)_exchange_transporter_3_(CLCN3)	0.520154
	Locus_27494_Transcript_1/1_Confidence_1.000_Length_301_transcripts_v2_16470	purinergic receptor ligand-gated ion 2	-2.58157
	transcripts_v2_425	atp synthase subunit mitochondrial	-0.230041
	Locus_46155_Transcript_1/1_Confidence_1.000_Length_169_transcripts_v2_43677	vacuolar atp synthase subunit d	-3.03562
	Locus_7959_Transcript_1/1_Confidence_1.000_Length_785_transcripts_v2_65801	V-type_proton_ATPase_subunit_G_	-0.915277
	Locus_30419_Transcript_1/1_Confidence_1.000_Length_238_transcripts_v2_28255	solute carrier family 30 (zinc transporter) member 5	-0.0102469
	Locus_1774_Transcript_1/1_Confidence_1.000_Length_436_transcripts_v2_4252	0	0.0907819
	Locus_55919_Transcript_1/1_Confidence_1.000_Length_283_transcripts_v2_47610	chloride channel 6	-0.0919225
	Locus_54422_Transcript_1/1_Confidence_1.000_Length_217_transcripts_v2_49666	potassium channel tetramerisation domain containing 9	-2.72465
	Locus_47604_Transcript_1/1_Confidence_1.000_Length_179_transcripts_v2_42297	solute carrier family 30 (zinc transporter) member 5	1.35977
	Locus_32999_Transcript_1/1_Confidence_1.000_Length_300_transcripts_v2_26637	testis secretory pathway calcium transporting atpase	-0.549974
	transcripts_v2_41858	Putative_potassium_channel_protein_yugO_(yugO)	-2.61117
	Locus_21876_Transcript_1/2_Confidence_1.000_Length_2889_transcripts_v2_12140	h+ lysosomal accessory protein 1	0.298658
	Locus_39713_Transcript_1/1_Confidence_1.000_Length_169_transcripts_v2_33309	plasma membrane atpase	-0.337358
	Locus_47116_Transcript_1/1_Confidence_1.000_Length_189_transcripts_v2_41219	potassium voltage-gated channel subfamily a member 7-like	-0.948088
	Locus_547_Transcript_1/3_Confidence_0.600_Length_211_transcripts_v2_49970	atp synthase beta subunit	-0.37293
	Locus_15909_Transcript_1/1_Confidence_1.000_Length_1527_transcripts_v2_510	transient receptor potential cation channel subfamily a member 1	-2.20397
	Locus_12920_Transcript_1/1_Confidence_1.000_Length_387_transcripts_v2_4824	predicted protein [Nematostella vectensis]	-0.398121
	Locus_39780_Transcript_1/1_Confidence_1.000_Length_200_transcripts_v2_30293	solute carrier family 30 (zinc transporter) member 5	0.434488
	Locus_42480_Transcript_1/1_Confidence_1.000_Length_709_transcripts_v2_34942	Rap1_GTPase-GDP_dissociation_stimulator_1-A_(rap1gds1-a)	-1.5917
	Locus_5235_Transcript_1/1_Confidence_1.000_Length_1286_transcripts_v2_44953	anion exchange protein slc4a2	-1.41419
	Locus_55838_Transcript_1/1_Confidence_1.000_Length_234_transcripts_v2_48892	potassium voltage-gated subfamily h (eag-related) member 2	1.58389
	Locus_47107_Transcript_1/1_Confidence_1.000_Length_176_transcripts_v2_42706	hydra na channel partial	-4.51728
	transcripts_v2_35077	ATP_synthase_subunit_beta,_chloroplastic_(atpB)	-0.752693
	Locus_31856_Transcript_1/1_Confidence_1.000_Length_1057_transcripts_v2_23815	cation efflux protein zinc transporter	-0.638734
	Locus_42007_Transcript_1/1_Confidence_1.000_Length_168_transcripts_v2_43764	ion transport protein	1.63246
	Locus_62521_Transcript_1/1_Confidence_1.000_Length_174_transcripts_v2_63564	anion exchange	2.85798
	Locus_13805_Transcript_1/1_Confidence_1.000_Length_184_transcripts_v2_10336	chloride channel protein 7	-4.03914
	Locus_50904_Transcript_1/1_Confidence_1.000_Length_257_transcripts_v2_48166	hco3- transporter family protein	-0.888196
	Locus_49674_Transcript_1/1_Confidence_1.000_Length_528_transcripts_v2_35383	BTB/POZ_domain-containing_protein_KCTD4_(Kctd4)	0.55477
	transcripts_v2_207	na+ k+ atpase beta subunit	-1.06942
	Locus_3669_Transcript_1/1_Confidence_1.000_Length_701_transcripts_v2_24332	ATP_synthase_subunit_O,_mitochondrial_(Atp5o)	-0.872917
	transcripts_v2_1213	sodium bicarbonate cotransporter	-1.03889
	Locus_2499_Transcript_2/7_Confidence_0.400_Length_945_transcripts_v2_12926	ATP_synthase_subunit_delta,_mitochondrial_(Atp5d)	-0.261058
	Locus_53632_Transcript_1/1_Confidence_1.000_Length_207_transcripts_v2_50245	predicted protein [Nematostella vectensis]	-2.78241
	Locus_46019_Transcript_1/1_Confidence_1.000_Length_175_transcripts_v2_42844	protein	-0.790619
	Locus_51726_Transcript_1/1_Confidence_1.000_Length_242_transcripts_v2_48613	potassium channel tetramerisation domain containing 21	-0.424295
	Locus_51865_Transcript_1/1_Confidence_1.000_Length_217_transcripts_v2_49649	plasma membrane calcium-transporting atpase 2	1.98505
	transcripts_v2_5582	p2x purinoceptor 5	-0.777221
	Locus_1045_Transcript_7/10_Confidence_0.346_Length_3353_transcripts_v2_51	major yolk protein	0.325884
	Locus_67364_Transcript_1/1_Confidence_1.000_Length_447_transcripts_v2_56088	BTB/POZ_domain-containing_protein_KCTD5_(KCTD5)	2.55336
	transcripts_v2_38820	Potassium_voltage-gated_channel_subfamily_A_member_4_(KCNA4)	-1.91777
	transcripts_v2_142	solute carrier family member 4- partial	-0.344327
	transcripts_v2_122	solute carrier family member 6	-1.79468
	transcripts_v2_30078	gchain bovine mitochondrial f1-atpase complexed with the inhibitor protein if1	-0.343053
	Locus_1075_Transcript_2/2_Confidence_1.000_Length_899_transcripts_v2_1518	Two_pore_calcium_channel_protein_1_(TPCN1)	-1.59773
	Locus_46302_Transcript_1/1_Confidence_1.000_Length_232_transcripts_v2_38471	h+ lysosomal v0 subunit d1	-3.14893
	transcripts_v2_61129	ATP_synthase_subunit_gamma,_mitochondrial_(ATP5C1)	0.374277
	Locus_45638_Transcript_1/1_Confidence_1.000_Length_197_transcripts_v2_40513	testis secretory pathway calcium transporting atpase	-0.793379
	Locus_30741_Transcript_1/1_Confidence_1.000_Length_221_transcripts_v2_28996	glra4a protein	-1.05339
	Locus_54604_Transcript_1/1_Confidence_1.000_Length_549_transcripts_v2_45763	Two_pore_calcium_channel_protein_2_(tpcn2)	-0.250429
	Locus_9583_Transcript_1/1_Confidence_1.000_Length_193_transcripts_v2_72743	predicted protein [Nematostella vectensis]	-3.38681

[truncated: 31 more sheets: macromolecular complex subu..., microtubule-based process, nitrogen compound metabolic ..., nucleoside phosphate metabol..., organic acid metabolic ..., protein stabilization, regulation of gene expression, small molecule metabolic..., response to oxidative stress, Metabolic process, ATP synthesis coupled proton..., Bioluminescence, Cellular aromatic compound m..., Cellular protein modificatio..., Innate immune response, Ion homeostasis, nucleotide biosynthetic process, phosphorus metabolic process, phosphorylation, proton transport …]
