# Supplementary material for: Thermal Stress Triggers Broad Pocillopora damicornis Transcriptomic Remodeling, while Vibrio coralliilyticus Infection Induces a More Targeted Immuno-Suppression Response
Source: PLoS One. 2014 Sep 26;9(9):e107672. doi: 10.1371/journal.pone.0107672 (PMC4178034; doi:10.1371/journal.pone.0107672)
Supplement: Table S3 — Candidate innate immune genes, Annotation, Contig name, Sequence, Primer, BlastX results and protein domain. (XLSX) [file pone.0107672.s003.xlsx]

## Sheet: Feuil2
Annotation	Contig name	Sequence	Primer	Top hit BlastX result	Top hit BlastX evalue	Annotation BlastX result	Annotation BlastX evalue	Protein domaine
Damicornin	transcripts_v2_2120	gagttaaatatagcttgaaaatatttccgtattcttcgaggggtacactgtttatattattctgttgtaaacagtgtacccctcgaagaatacggaaatattttcaagctatatttaactcttgtctcttgaaatcttgaatcatcatttttgtgggtaacatcgcgtcttaatctttcgtatctggagatctcaaccccggcatccacaagaataagaacacttgtctctcattagccgacctctgatgccttttttatcacaataacttttgaagagacggcaaaaagtcttcccgcgtaaatctgcgcaggctctccgcttttctgggactgcgtcgtttgaatcgttgccgttgccacttgatgcatcagaattcgcttccaaatcaaagtcacc…	AGTCCCAGAAAAGCGG	preprodamicornin [Pocillopora damicornis]	1e-34	preprodamicornin [Pocillopora damicornis]	1e-34	seg (SEG), SignalP-NN(euk) (SIGNALP)
			GTGGGTAACATCGCGT
Mitimacin-like	transcripts_v2_14007	tttttttttttttttttttttttttttttttttttttttttttttttttccaaagaaaattattttattatccattagcaagacttcacacgattaaatgtactttcaccattccatgttataggaagttttatacttcaagcaaatctttaaattttatcctgagttaaaaggtgcaatgttccaagccaatcagtactaacagagtccggttccaaaacatctgcaactgtaagctttgctgctcagccaacaagtcttgcgacagatctgacaacttcctccatagtaacccagctcaatacagtaatcattgcagttcttccacagttttccagtgaaccaccgaccccaacgagaacaccttagacgtgatgtaaagcaagaaccttcaacaac…	GCAATGTTCCAAGCCAATC	mytimacin-2 [Mytilus galloprovincialis]	4e-10	mytimacin-2 [Mytilus galloprovincialis]	4e-10	no IPS match
			ATTACTGTATTGAGCTGGGT
LPBPI	Locus_3115_Transcript_1	aagaagcgtaaaagacaaagatgaagaggttttggaaaatcaatatatttactgggtttctagccttgttctctggtttgttaactactaatgcaaacccagggatacgccttcgctttactgacaaaggtctccagttggtggacacagtagcgatccaacttctgaatgagaaagtcaagacagcaacgatccctgacatatctggagatgctgatacaccggtcggccatatctcttactctctgtcaagcgtgcacttcaattctctctcaattccttcgtcggctttcaagacggatccaggcgtgggactcaccctccagatctcaaacgcacaagtgtccttgagcgggaactggcactatcgcaaagatcactggccgcatattagtgaca…	AAGGAGAGTTTCAGTCTGC	predicted protein [Nematostella vectensis]	0.0	LBP/BPI/CETP family protein [Capsaspora owczarzaki ATCC 30864]	1e-92	IPR001124; IPR017942; IPR017943; G3DSA:3.15.10.10 (GENE3D), G3DSA:3.15.20.10 (GENE3D), PTHR10504 (PANTHER), PTHR10504:SF18 (PANTHER), SignalP-NN(euk) (SIGNALP), tmhmm (TMHMM)
			ATCTTGATAAACGAGCCCG
prophenol oxydase activating enzyme	Locus_36427_Transcript_1	cgagggacggaggactggactcagtgtggcattctggggaaggccgcgccacagaagacgcgaatagtgcatggcaaggatgcagatcaatgcgtttggagatggcaagtgagcctcagtacgcccacctcgcagtactgtggaggaactctcatttctcctggccatgtgctcacagcagcgcattg	GAGGACTGGACTCAGTGT	prophenoloxidase-activating enzyme [Penaeus monodon]	6e-07	prophenoloxidase-activating enzyme [Penaeus monodon]	6e-07	IPR001254; IPR009003; G3DSA:2.40.10.10 (GENE3D), PTHR24268 (PANTHER)
			TCCTCCACAGTACTGCGA
Laccase2	Locus_21660_Transcript_1	catggttcgtgattcaatttgttgcggcaaatcctggggtttggatgttccattgccatgtgaacattcatgtgaactcaggcatgggcatggccatcgatgtgggcggcgatctgtcagctgcccgccggaccccagagtgggccaacatgtgctcgggcgaacccacgggaatctgaggagagcggtatttgt	TCCATTGCCATGTGAACATT	laccase-3-like [Setaria italica]	5e-08	laccase-3-like [Setaria italica]	5e-08	SignalP-NN(euk) (SIGNALP)
			CTCTCCTCAGATTCCCGT
Peroxidase 1	transcripts_v2_23635	aagaacagtatggagattatgcgtactgatgttattgtgtaatggattaagcaaccaagaaaggtggttcataaatcttcttgaacttagactccagggctgatactcaaaaagtgatcctcttcgcatgtaagttgatagtcaataacgagacattgattgatgcatcactgaagttaactttactgcactaatgtctgaggcgaaatgtggctagcatccaaaattgatgatctggatagccttgttaaaattacacatggaacctccttacataaaactaaaaaacaacaacaagagcaagatcagcttattgcctgtcagatacaccaatggcaacatcttgcgggctacgaatagcaataataagggtgccatcccctgtaagtttgaaaacgg…	CACGGACATCTGAAATTTGG	hypothetical protein NEMVEDRAFT_v1g142064 [Nematostella vectensis]	2e-36	Animal haem peroxidase family protein [Brugia malayi]	8e-30	IPR002007; IPR010255; PTHR11475 (PANTHER), seg (SEG)
			CAAGATAATCTGCGACAATGC
Peroxidase 2	Locus_3600_Transcript_7	aagaacagtatggagattatgcgtactgatgttattgtgtaatggattaagcaaccaagaaaggtggttcataaatcttcttgaacttagactccagggctgatactcaaaaagtgatcctcttcgcatgtaagttgatagtcaataacgagacattgattgatgcatcactgaagttaactttactgcactaatgtctgaggcgaaatgtggctagcatccaaaattgatgatctggatagccttgttaaaattacacatggaacctccttacataaaactaaaaaacaacaacaagagcaagatcagcttattgcctgtcagatacaccaatggcaacatcttgcgggctacgaatagcaataataagggtgccatcccctgtaagtttgaaaacgg…	CCCGTTACACTTATCGTATAAGTAG	hypothetical protein NEMVEDRAFT_v1g142064 [Nematostella vectensis]	2e-127	PREDICTED: chorion peroxidase-like [Acyrthosiphon pisum]	2e-100	IPR002007; IPR010255; IPR019791; PTHR11475 (PANTHER), seg (SEG), SignalP-NN(euk) (SIGNALP)
			ACAGTTTGGTTCAAGAGGAG
SOD1	Locus_33865_Transcript_1	tgagaataaagaaaaatatcaatttggggataattagttgatccaatactaaatactctgaattaacattataagaattgtatggttgacagtaaggagaattacaaatttgacctgggagttgaagggttaacaacaccaaaccagttacccttaacatatcacatacttgacaacaaaattcaactttgatgtttacatgcaagagaaataacaagagtcctactcaaacaacttaatatgctataatttagctgcttcatatctctcagcaacattagcccagttgataacactgtaaatggcttttacatagtcagggcggacatttttgtactgcagataatatgcgtgctcccacacatcaattccaagaagtggcaccaatcctgtagttgc…	GTTGATAACACTGTAAATGGCT	predicted protein [Nematostella vectensis]	3e-125	superoxide dismutase 2, mitochondrial [Melopsittacus undulatus]	5e-117	IPR001189; IPR019831; IPR019832; IPR019833; coil (COIL), PTHR11404:SF5 (PANTHER)
			ACATGTGCTAACCAAGACC
SOD2	Locus_64262_Transcript_1	gggcaaattaaccagggcgtggttagtcacgatgctaacgatccatctacttactgcaagaatgtcggagaaatgtttaacccaaaaaacgtgaacgatcccagctgtaataaatctatgcatggtaattgcgccatcggtgatatgacgtccaaacatggaaaaatcgaagtttcattagcaaccaaaatgcagtcatctaaaaaagcggcattcaccgatattaaccttcccttaagtggcgatgactccgtcctgggcgaaacgctgc	GCGTGGTTAGTCACGATG	hypothetical protein DAPPUDRAFT_192774 [Daphnia pulex]	9e-10	PREDICTED: superoxide dismutase-like, partial [Saccoglossus kowalevskii]	3e-06	IPR001424
			TGGACGTCATATCACCGA
Catalase 1	transcripts_v2_12213	atccaactttattggataacgatacttcagccacctagtacgtgcaacaagaaaaaaagtgatatttgactgcttatctaagtcaaaggtcctattaatcttgagtttccaaatgaaaatttcaaaaagtgggttttgtaaccatgtaacgttttgattacaagctagagacatgttctcttgttttaagtttacgtatgttaaatgttattcattagctatttattaattagttaattaaaaaatttctctacgctcaaaacttgcaatgcaattactgagtgtcactgactacaagcaagagacatgtgctcttgtctcactcttaagtaggtttaaatgttattagttatccattagaatgctcactacaatcaaaacttgtcatgggaatactga…	GAGGAAATCCTTGGCGTC	catalase [Anemonia viridis]	0.0	catalase [Anemonia viridis]	0.0	IPR002226; IPR010582; IPR011614; IPR018028; IPR020835; PTHR11465 (PANTHER), seg (SEG)
			TGCCAAACGCTATGAGACT
Catalase 2	transcripts_v2_13905	ctcaaattataatcataggcttggcagcatgaaaaaggcttccacacgatgctcattatcttgttaatttggttttcagcacacagatattgagcgaggagattcctcagacttctgggatttcatcatacactattacctttgttactagtttaagattctgccttactgtaaaactaatttacagatgtcacttcggtaaagttaagaatcatcagtacagtttcaaatgttcctttgtcccaagctgattctcttattattgataagtgttggacattatctcatgattcggtaatcccgtcttgtatgtcattccagtcctctttcaactttggtttcaaaggctggcctgagctgtggctcccttgggcatgtgatactcggctaatgcttcag…	TGGTTATCAAAGGTCTGTGG	catalase [Anemonia viridis]	5e-102	catalase [Anemonia viridis]	5e-102	IPR002226; IPR010582; IPR011614; IPR018028; IPR020835; PTHR11465 (PANTHER)
			TAAGATGCTTCAGGGCCG
Nucleoredoxin1	transcripts_v2_212	cgcggttttacgcccaagttagcagagttctacaagaaacatcacttagagaaaaagttcgaaattgtttttgtgagttctgataagaatgagtctgagtggaagtcatatttcaatgaaatgccctggattgctttgcctttcgctgatcgtgatcgaaaggagaaactttcaaaaaaatttaaagttgatggaataccaacactggtcatactggatggaaaggatggaaaagttatagtagccaatgggcgaacaaaggttgcagaagatcagcaagccaaagactttccgtggagacctaaaggactggctgatgtaatgaaagatgtaaaattggttaaccatgagaaagaggagaagtcatttgctgatttaactgggaaagtccttgggttg…	CTGATCGTGATCGAAAGGAG	predicted protein [Nematostella vectensis]	4e-123	PREDICTED: nucleoredoxin-like [Takifugu rubripes]	3e-94	IPR000866; IPR012335; IPR012336; IPR017936; PTHR13871 (PANTHER), PTHR13871:SF6 (PANTHER)
			GAAAGTCTTTGGCTTGCTG
GFP-like 1 (cyan fluo)	Locus_2966_Transcript_3	tttcatcaatgcttttttttttatttttcaactgacctgattcatattacaatatcgtcagaggtaaagaggtaataaaactagttccatcccagttacaaagggttaacatgagccacagcagtttcttctagcccgacctttttgtcttcaatgtcggtcctcgtaatgcgatgttctacgacgtggttctgaggcagcgtgaccggctcctttgttttgtaagaagtgtgaaactggcaactgtgataaccgcctcctttgagttgtaggaacatagttacatcacctctcaatatgttgttggagacagtcattttctgaaaggaagggtcccagccaagtgtcctcttttgcattatgggtccgttggcgggaaagttaacgccatgaaacatg…	GTCCTCGTAATGCGATGTTCTA	cyan fluorescent protein C1 [Pocillopora damicornis]	5e-100	cyan fluorescent protein C1 [Pocillopora damicornis]	5e-100	IPR009017; IPR011584; IPR023413
			TCCAACAACATATTGAGAGGTG
	transcripts_v2_13042	tttcatcaatgcttttttttttatttttcaactgacctgattcatattacaatatcgtcagaggtaaagaggtaataaaactagttccatcccagttacaaagggttaacatgagccacagcagtttcttctagcccgacctttttgtcttcaatgtcggtcctcgtaatgcgatgttctacgacgtggttctgaggcagcgtgaccggctcctttgttttgtaagaagtgtgaaactggcaactgtgataaccgccccctttgagttgaaggaacatagttacatcacctctcaatatgttgttggagacggtcattttctcaaaggaagggtcccagccaattgtcctcttttgcattatgggtccgttagcgggaaagttaacgccatgaaacatg…	TCTGTTTCCATATTTGAAGGCTG	cyan fluorescent protein C1 [Pocillopora damicornis]	7e-153	cyan fluorescent protein C1 [Pocillopora damicornis]	7e-153	IPR009017; IPR011584; IPR023413
GFP-like 2 (Cyan fluo			TGTCAATGGACATTACTTTGAGAT
C3	Locus_4031_Transcript_10	ctattccattattccaaagctttgctacaaggatggcggagcttctcggcgcaatgctgcgaataacagtacttctgcttgcgttgggttgtgtagcagccaaaaggttttcaataatggctcccaatatgtttcacattggtgtccaggagaaggtatcagtgacggtgttcgacgcaccgcaaccggtgacagtgaagttatacttacaagactatccacatagacaaaagacattctcagaagtgcaaggagttgcgacaaacgataaaagcatttttcttcccataaaggtggacccacaggacctttcagatcccagttccgtagataaacagtatatttatttgattgcaaagtcagatgatggccactttcagtttcacaaagaagcgaaga…	TTGCGTTGGGTTGTGTAG	complement C3 [Acropora millepora]	0.0	complement C3 [Acropora millepora]	0.0	IPR000020; IPR001134; IPR001599; IPR002890; IPR008930; IPR008993; IPR009048; IPR011625; IPR011626; IPR018933; IPR019565; IPR019742; coil (COIL), G3DSA:1.50.10.20 (GENE3D), G3DSA:2.40.50.120 (GENE3D), PTHR11412 (PANTHER), seg (SEG), SignalP-NN(euk) (SIGNALP), tmhmm (TMHMM)
			AGTCTTGTAAGTATAACTTCACTGT
MASP1	Locus_58848_Transcript_1	aacatcaccaacaaacgaggtcactctcatctttcactcggattactccaatgaggaagtctacaaaggtttcagagcacattactccgctgttgatgcagatgagtgcaaaagggataacggtggatgtgatcattactgccacaattacataggcggtcattattgctcatgtcgaccaggctacagacttcaaccggataagaagtcttgttatgttgtttgcaataaccagcaatttaaagcgaggcgaggtgaaatagctactccagaataccccaagaactaccccaaaaactctagatgtgactggaccattgaagtggaagaaggatacct	CTCGGATTACTCCAATGAGGAA	predicted protein [Nematostella vectensis]	2e-52	mannose-binding lectin associated serine protease precursor [Nematostella vectensis]	2e-52	IPR000859; IPR001881; IPR006210; IPR013032; IPR013091; G3DSA:2.10.25.10 (GENE3D), PTHR24255 (PANTHER), PTHR24255:SF12 (PANTHER), SSF57196 (SUPERFAMILY)
			TGAGCAATAATGACCGCCTA
MASP3	Locus_18617_Transcript_1	ccaggactccattgggcagtttgcaaacatactcaaagagatctgcattccgaccattggcaacgataaatgccaagccgccttcaaggatgaaggatacattgtgactccaaaaatgctctgcgctggtcaggttcaaggtggaaaagattcctgtcacggagactctggtggtggatttgtgtccatggacccagtgagcgggaagtgggtactgggcggggtagtgagctggggtagtagcctgggatgcggattacgaaataagtatggagtatatgtacgcgtcacagagtttatcccttggatcaatcgttacatgtcctgagaccccctaaacttaatcaagatgtaaccaacttatttggataatttaatcagtgtataagcaagattttc…	GTGAGCGGGAAGTGGGTA	predicted protein [Nematostella vectensis]	2e-21	mannose-binding lectin associated serine protease precursor [Nematostella vectensis]	2e-21	IPR001254; IPR009003; G3DSA:2.40.10.10 (GENE3D), PTHR24268 (PANTHER), seg (SEG)
			GACATGTAACGATTGATCCAAGG
MBL PdClectin 2	transcripts_v2_13601	gagaacttacgcgattcttccactttgtatcgtgcttttgtctgcggctggatgtgtttcagcctattgcccttggggatggaggcagctcgacagcttttgctattatgcaagcagcacatccatgacttggcaccaagcccaacaattctgtcgaagactgggaggagacctggtaaagattaccaatgcgcgggaaaacgagtttgtcctagccctcgcgaggaagtttgcaccaacaaggcaacaagtgtggatcggcctgatgtggaccgctaacgacttttactggagtgattactctgttccagtctacaaagcctgggctccaaatgaaccgaatggaaaatcccgggaaccatgcagcaacatgtggactaggcatacttcctctatgcc…	CAATCAGGGCAAACGGTT	C-type lectin [Pocillopora damicornis]	4e-102	C-type lectin [Pocillopora damicornis]	4e-102	IPR001304; IPR002353; IPR016186; IPR016187; PTHR22801 (PANTHER), PTHR22801:SF9 (PANTHER), SignalP-NN(euk) (SIGNALP), tmhmm (TMHMM)
			TTTAGGCTTCGTGTCTTGG
Bf	transcripts_v2_254	ctgaaacgagaacgtgtcttcatgatgggaaatggtccagtagtccaacttgtacacaaatccgttgtaggaagccacggcgtcttgttatgcgaaatggaaatgtcactacctctgaccctgaatacctgtatggagcaacccttgcgtttgagtgtaatgaagggtatgagttacgaggcagtgactctatgacttgcctaagatttggttggagtcccaggagaccaccatactgcgctataaaatcttgtccagatcctgggagaccagagaatggtgatcgttattatcaagatcgatattttagagttggtagtacagtgcggtttttctgccagtctggtttccaattgtctggctcaaaggaaaggacttgcatggagaataaagagtgga…	CGAGAACGTGTCTTCATGAT	complement factor B precursor [Nematostella vectensis]	0.0	complement factor B precursor [Nematostella vectensis]	0.0	IPR000436; IPR001254; IPR001314; IPR002035; IPR009003; IPR016060; IPR018114; PR00453 (PRINTS), G3DSA:2.40.10.10 (GENE3D), G3DSA:3.40.50.410 (GENE3D), PTHR19325 (PANTHER), SSF53300 (SUPERFAMILY)
			CAAGGGTTGCTCCATACAG
Apextrin	transcripts_v2_58861	aggtttcgtttgctgacgatgaaaatggcgttaacaacgacaattataggggagctatgccggatggaaagttgaccaaaaacacgttaatcgagtactgctgccgcacgggcacgccgaaaacgacatcatccttcctacagacacgctgtacttgttgtttaaatcgaactctcatctgtgtcagtaggtacaaggaatgcgctggaaggaggaatggttccaatgggatgatgaatactggtctttctctagaaacggaaaaccgggatctgttccgtatgaggaagtcggaagaaatatcaagtcatattattgttattattaccaataaactgtatcgaggctccttgctcgagaattgttgttattgaataataaagatgagcagaaacacgtc	ACTTGTTGTTTAAATCGAACTCTC	PREDICTED: uncharacterized protein LOC593009 [Strongylocentrotus purpuratus]	1e-08	apextrin-like protein [Mytilus galloprovincialis]	5e-07	no IPS match
			TATTTCTTCCGACTTCCTCATACG
TX 60 A1	Locus_20908_Transcript_3	tcctggatgagatttcagtcaatgccctttagatcaaccttaatcgatactacattttaagagtagttatttctgtctttctctctcattctcaggaaaatagcttttcaatacaatctctacactaacagggtgtaggtgctatcaaatgtggtgacgtacacattacatcctttattcagacaaaatgagactaatgcatagtttaagcgtgccaaatttcaataattacgtaagtgagtcaaaatttaaagtttctttcgtctttcatttctattttccggcagtgtgctttggagacattaatcttctgccttttttgcagcggttttggtcgatgctttatgtgtagcggcatctctgtttggcagggcccacacagttttccgctgatcccga…	GTGCTTTGGAGACATTAATCTTC	RecName: Full=Toxin AvTX-60A; Flags: Precursor [Actineria villosa]	1e-31	RecName: Full=Toxin AvTX-60A; Flags: Precursor [Actineria villosa]	1e-31	seg (SEG), SignalP-NN(euk) (SIGNALP)
			GACTGCTATAATGACAATCGGG
TX 60 A2	transcripts_v2_71788	cagaatctaatagccagagcgccctagtgaaaaagactccattcgatttcgtgccttatcacaagcatcaaggtagagacactctttatgcaggaaatcatgtttgtctccctgctactgttgctttgcgtgaccctcgcaattcctgaagccagtcaagctaccgatagtgaatcagagggactcggaaaggtggtttaccttccgaatataaacttattggccgactttcatgaaaaagagaatcgcatctatgaacctctaccatcagaatgcttcaccaagaaacccttgaagtcctcaagcagcaaattcgattactataaaagtaccaaggaattgtataagtcactggccaccgagtcaagcctgagcgcctcgttaacctcgacgtttact…	TGGTAAACATAAAGCACCTGG	RecName: Full=Toxin PsTX-60B; Flags: Precursor >dbj|BAF46273.1| sea anemone toxin PsTX-60B [Phyllodiscus semoni]	9e-51	RecName: Full=Toxin PsTX-60B; Flags: Precursor >dbj|BAF46273.1| sea anemone toxin PsTX-60B [Phyllodiscus semoni]	9e-51	IPR020864
			CTTCCTTCAGTTGGGTTTG
NFKB	Locus_21641_Transcript_1	ggcccctgccgcaactaaaagcgcggtctggcccttgagtccactggctgcagcaacgtgcagtggtgtgtttccatcgagagtgattgcgtccacatcacagttcgcctcaagaatgagaaatccagcgacggccagattgtcctgttcaactgcatgatgaagtggtgtcttaccactagtgccatcctgagcgctcatgttggctcccgcagaattcagcagtttaaggacatctttactgcccgctagcactgccagatgcactggcgttagtccttggtaattctgccagttaagaacagtttttgtcacattgaagttcaacattgctttcagacacatagcatctccgtgcatgcatgcaatgtgcacagcagtgtttccatgacggtcacg…	ATTCCATGCTAATTCACTGAGA	PREDICTED: nuclear factor NF-kappa-B p100 subunit isoform 1 [Canis lupus familiaris]	1e-98	PREDICTED: nuclear factor NF-kappa-B p100 subunit isoform 1 [Canis lupus familiaris]	1e-98	IPR000451; IPR002110; IPR002909; IPR008967; IPR011539; IPR013783; IPR014756; IPR020683; PTHR24169 (PANTHER), PTHR24169:SF4 (PANTHER), seg (SEG)
			CCAAATTATACAAACTCAGGAACTT
MyD88	Locus_9346_Transcript_1	cttttacgtcccccgttcgtcctccattgcctggctcgaagagcaacatctaacagcttttctcgtggtctgcgggccttgtgcccctcatgatggaagcattcagaaagtggaatttctttggaaagggatctcggctcaaggctaaattaaagcgcaaaaaaacacgacaacatggtggatgcaaacaggaaagtagtgaaaacgaattgagctccaatccaccaccgccgaattcagagtgtagccaagaaggaactcttaatggcaaggaaaaatccaaagcaaacaattctggtgaaagtgggattgtggattcgtgtgagcaaaaggatgtgggcacaagtgactctgatgaagtatcccccacaactgtagatctttcttcaactgatgatg…	GAAGGGTGATTGAAGAGCG	predicted protein [Nematostella vectensis] >gb|EDO48942.1| predicted protein [Nematostella vectensis]	1e-29	PREDICTED: myeloid differentiation primary response protein MyD88-like [Maylandia zebra]	7e-29	IPR000157; IPR000488; IPR011029; G3DSA:3.40.50.10140 (GENE3D), PTHR15079 (PANTHER), seg (SEG)
			TTCACTTTCCATCCTCTTGAC
TIR2	Locus_42430_Transcript_1	atagtttttggtgcttgcttgctaatgtattttcatcgtcgtaaaccaagtatctctttaccatcagatttcaaataccacgctttcataatttacaacaaagaagatgaaggctgggtaaaaagaaaacttctaaaattcttggaagaagagcacggtttgagagtatgcatccactacaaagactttactcctggaattccttttacagagagtatggcagaaagcgtttactgcagccacaagatcattgctgtttattcgagcaactttttgcagagtaaatattgtaattacgagcttgaacttgccaggtatcgcctctcagacaagcgggacaactgcctgattgtcataaggatcgacaaatcaaaattcgacgacctccctcgagag	TACAACAAAGAAGATGAAGGCT	TIR1 [Acropora millepora]	4e-34	TIR1 [Acropora millepora]	4e-34	IPR000157; G3DSA:3.40.50.10140 (GENE3D), PTHR24365 (PANTHER)
			AGTAAACGCTTTCTGCCA
TIR3	Locus_7082_Transcript_1	ggtaacttgttgagtgaaaaccaggtcaagtactgcatcgataagatgcatttcaaacttggttatcccattctggattctatcgccgatagtgtgtaccaaagccgttacgtgttggcagtgtggtcggggagttatgcagccagcagattttgcaagcaagagctcgactatgccttacacaaaagttttcattacagtgattactcagtaatattgagcggtc	ATAAGATGCATTTCAAACTTGGTT	predicted protein [Nematostella vectensis] >gb|EDO37427.1| predicted protein [Nematostella vectensis]	5e-12	TIR1 [Acropora millepora]	5e-07	IPR000157; G3DSA:3.40.50.10140 (GENE3D), PTHR24365 (PANTHER), PTHR24365:SF64 (PANTHER)
			TAAGGCATAGTCGAGCTCT
TRAF6	Locus_10264_Transcript_3	ggggatttccccgctttcgctttctttcgacgtttcgctctattcgaattttttcctattcagcaaaatggacttatcactatgaatcgtagctttcgtttagaggaccattcctctccttttcctcgtgatagctcatttgaaccaagttttgaaggttcagcagcaacccagttcaggtatccatctgttgaagttgaaccaaggtctgaaggatatgacgaatactttgatccaccgttggaaagcaaatatgaatgtcctatctgtcttctggggctgcgagagccagtgcagacaagctgtggtcacaggttctgtagaggttgtattgttcggtctatacgggacgctggtcctaaatgccctgtagataatgagccactaagcgaatcacag…	AGGTCTGAAGGATATGACGA	predicted protein [Nematostella vectensis] >gb|EDO48773.1| predicted protein [Nematostella vectensis]	9e-165	TNF receptor-associated factor 6 [Columba livia]	3e-112	SignalP-NN(euk) (SIGNALP), tmhmm (TMHMM)
			CCCGTATAGACCGAACAAT
LRR2	Locus_9507_Transcript_1	aaacaacaatttttttcctgtaaaaataatttccactccgtactttggcttgaataccaggtttattgactactgcgcattgaaagcgatcaaaatgctgttaaagccagttcaaaaggcattatgtgttcctatttaactgaaaggaaactatttgtggaaaaatagcttcatatctactaatatggtctgcaagccataagtaagtaagccacaaacggcattacgttttccacaccattccctcgagttattaaacattcccttacgaaaatgcgtctatctcacgttggaaaatataaaataacctcgcgcatataaaattatcttctatggtactctcaggtgtcatttttcatcaatcactgtctctgctattttgttaaccttctgaggcac…	CAAACTGAGAGCATCCCT	leucine-rich repeat flightless-interacting protein 2 isoform 2 [Mus musculus] >dbj|BAC37441.1| unnamed protein product [Mus musculus]	6e-42	leucine-rich repeat flightless-interacting protein 2 isoform 2 [Mus musculus] >dbj|BAC37441.1| unnamed protein product [Mus musculus]	6e-42	IPR019139; coil (COIL), seg (SEG)
			AGGAAGCCATCGAGTTTAGA
IG+TIR+LRR	Locus_31553_Transcript_1/1_Confidence_1.000_Length_1041_transcripts_v2_23826	gttgtctgtctgacgcattgacagaaccagcatcatttgctgcgctgcagatgtattctccagtatccgctggttgagcattcctaatcacgtacactttcctctcaggcgaataatatatgcgcttctcactagctgcagggaagtttgaacccccatctttttgccacgagacctgtggttctggggaaccgtcagcttcacaacgcagctcaaaggtttcacctcctttaacaaatgtgtcagacggtttctctttgatcctggggaaaacaagcactgtgatttgagctatctttgactggacaggtgtaaaataatttgttgccacacactgataattgccactgtctttgtttgtcactgataccaaatgaagctcgctgctgtaagtaacca…	AGCACTGTGATTTGAGCTA	predicted protein [Nematostella vectensis] >gb|EDO48179.1| predicted protein [Nematostella vectensis]	9e-82	PREDICTED: leucine-rich repeats and immunoglobulin-like domains 3 [Rattus norvegicus]	3e-71	IPR000483; IPR003591; IPR003598; IPR003599; IPR007110; IPR013098; IPR013783; G3DSA:3.80.10.10 (GENE3D), PTHR24367 (PANTHER), PTHR24367:SF103 (PANTHER), seg (SEG), SSF48726 (SUPERFAMILY), SSF52058 (SUPERFAMILY)
			CATGCTCAGACCAGTGATG
TAK1	transcripts_v2_23413	gaagctttttataataagagataatataagcacaacatatatcaaacttgaatattggtaacccactattcaagtttgatatatgttgtgcttatattatctcttattataaaaagcttcagctgctgcatgagtaaataaattgtgctcaattgcaaatacggcaaaaacgaaacatagaaaaacacaacaaaacttttgttttattctcctaaattatttaattatatctatctcatcttataaatttctttgcaaacatctaagaattgagttgtaacaaataaaaaactgagcaaataaaaaacgatataattacaaataagatcccttcccatacatctctgatacaaaaaaattgtgccaggtcaggtttgactggtgatagttgaagagggc…	TCTGTTCGAGCATCGTAATCAT	Src tyrosine kinase 2 [Aplysia californica] >gb|ACI23623.1| Src tyrosine kinase 2 [Aplysia californica]	0.0	Src tyrosine kinase 2 [Aplysia californica] >gb|ACI23623.1| Src tyrosine kinase 2 [Aplysia californica]	0.0	IPR000719; IPR000980; IPR001245; IPR001452; IPR002290; IPR008266; IPR011009; IPR017441; IPR020635; G3DSA:1.10.510.10 (GENE3D), G3DSA:2.30.30.40 (GENE3D), PTHR24418 (PANTHER), PTHR24418:SF146 (PANTHER), seg (SEG), SSF55550 (SUPERFAMILY)
			CGGATCTGTACAACAACATAGT
IkBa	Locus_68129_Transcript_1	tgctgtgattactcatcaaaaatatcttgtggaaaagctggtagagggcggagcggatgttaatttaatggacaggcacggacagaccgcccttcacttggcctgtcaaaatggtgacatcaattctgtctttgctatccgtgacgtcacacatagatgccacacgcaaatcagactagatctgaaaaatttccaaggattttcagtgcttcatgtggcgactttgaatggaaataaacagcttgtcgaaacaattcttgacatgggagcagacg	GCGGAGCGGATGTTAATTT	unnamed protein product [Tetraodon nigroviridis]	5e-15	NF-kappa-B inhibitor alpha [Salmo salar] >gb|ADM16065.1| NF-kappa-B inhibitor alpha [Salmo salar]	2e-14	IPR002110; IPR020683; PR01415 (PRINTS), PTHR24139 (PANTHER), PTHR24139:SF236 (PANTHER)
			TTTGCGTGTGGCATCTATG
IKK	Locus_41894_Transcript_1	ctgcagacctcttcaggacaagtttgtagcgcttttgcggctgttgttgttatgggatcccacggcacgtgggggatcaaagcttgaaagtggaaaaattgagtgttttgatatgctggaaagaattatcagtactgtggtagtacatgtgttcgtaattcaatcaagcatggtacatgcatttgaagtgttcccgactgaaactgtagaggatctacaagtaaagttatgcgaggaaactggggtggaagtaaaagagcaagaattgatgatggtgtcaggacaaacacttgagccaaagaccctggtcatggactgcatcaaacatgatatcatgggagaagataatgttttgtaccttttaccgaaaaataacgagccagcaaccaaacgtcaact…	TGTGGTAGTACATGTGTTCGT	PREDICTED: inhibitor of nuclear factor kappa-B kinase subunit alpha-like [Oreochromis niloticus]	6e-18	PREDICTED: inhibitor of nuclear factor kappa-B kinase subunit alpha-like [Oreochromis niloticus]	6e-18	IPR000626; IPR019955; G3DSA:3.10.20.90 (GENE3D), PTHR22969 (PANTHER), PTHR22969:SF8 (PANTHER), SignalP-NN(euk) (SIGNALP), SSF54236 (SUPERFAMILY)
			GACACCATCATCAATTCTTGC
ATF	Locus_42094_Transcript_1	gtataaatgtctttttcactcagtagacgagttgtgtttatgctttccacttggagagcaatccatgcaataatatggatacatcgcgtggtaatcaaatgctttgattccatgagtaactttaactctgcggatggatatccaacgaaggttgcaccagtttgtaatacgccttacgtacatgtattcctcatgcttttatggaatctggcactggactcgtaggactggatgactcgtttgattttgccatttccgccgaacaggaatggggcgacttagcatcgctgccgtggtcttctgaggtggttttattaccattcgacctagagtccttcagaatgcagttatggcttcggaacatcctttctaactgttccttttgcgccgtaagggccg…	TCTCTTCCTCCTCTTTAGAAAGC	predicted protein [Nematostella vectensis] >gb|EDO41260.1| predicted protein [Nematostella vectensis]	8e-33	PREDICTED: activating transcription factor 3-like [Saccoglossus kowalevskii]	1e-08	IPR000837; IPR004827; IPR011616; coil (COIL), G3DSA:1.20.5.170 (GENE3D), PTHR23351 (PANTHER), PTHR23351:SF6 (PANTHER), seg (SEG)
			CAATGAGTAGTGGAGCAGC
AP1	Locus_56769_Transcript_1	ggaagcatcattctatgacgaacaaattatgcccgcaacatcgagttctcagagtgcgacgtacgacaaaggcaacttaaagcttgattttacgtcgccgaacgcgcggaggcaaacttcgctggaaggcgcattattgacttctcctgatttgaatttgctaacgttgggttcccccgagctggagaaattgataatgggttatggaggaatcttgaccactccaacaccgactcaggtgctcaagggaacgtcatctgtaacggaacaacaagaattatacgcgcgaggattcgtggaagcgcttcaaagattacacgaccaacaacaagaatcaggtggacaaaccacttcgcaaagcgttgtgaatacaaacgctttactactgaatgctttgaa…	GCAATCACTTCCGTTGGT	predicted protein [Nematostella vectensis] >gb|EDO48840.1| predicted protein [Nematostella vectensis]	7e-56	PREDICTED: transcription factor AP-1-like [Oryzias latipes]	3e-24	IPR002112; IPR004827; IPR005643; IPR008917; IPR011616; IPR015558; coil (COIL), PTHR11462 (PANTHER), seg (SEG)
			AGGTGGGTTCTGTATGTTTAAT
P38	Locus_27269_Transcript_1	agggagttttcaagatgtatatatggtaactgctctgatgggagctgatctgaacagcattcttaagtgtcagaaactcactgatgaacatgttcagtttcttgtttatcagatactgagagggcttaagtacgtccattcagcaggagtcattcacagggatctgaagcccagtaatatagctgttaacgaggattgtgaactcaggattcttgactttggtttggcaagaatggcagaggaggaaatgacaggttatgtagcaacaagatggtacagagcaccagaaatcatgctcaactggatgcattataatcaaacagtggatatttggtctgttggttgcatcatggctgagcttctgacgggtaaaacattgtttcctgggaatgatcatat…	GGAACGGATGCTAAACCT	predicted protein [Nematostella vectensis] >gb|EDO46881.1| predicted protein [Nematostella vectensis]	7e-147	P38 mapk [Aedes aegypti] >gb|ABB82553.1| p38b MAP kinase [Aedes aegypti] >gb|EAT39844.1| AAEL008379-PB [Aedes aegypti]	4e-134	IPR000719; IPR002290; IPR008352; IPR011009; IPR017442; IPR020635; G3DSA:1.10.510.10 (GENE3D), PTHR24055 (PANTHER), PTHR24055:SF61 (PANTHER)
			GAACTGTACTTCATCAAATGGCTCA
JNK	transcripts_v2_387	ccagatgatcgctaatgtttaagtgttgtggagtcgttcctttactttggaaaactttagataaggttgtcgtgggagagaaaagtgatggtggattgagagacattcttaatctatctgcggacatgtattattccgtgcaagtcggtgataccgtttttactgtgttgaaacggtaccgcaatcttcagattattggttctggagcgcaaggaatggtgtgctcagcgttagactctaccacaggagagaaggttgctatcaaaaaactgagccgaccatttcaaaatgtcacacatgccaagagagcttttcgagaactggtgctattgaagatggtcaaccacaagaatattattggtctcctgaatgttttcaccccagacagatcatatgaag…	ACCATATGTAGTGACACGGT	PREDICTED: stress-activated protein kinase JNK-like [Hydra magnipapillata]	0.0	PREDICTED: stress-activated protein kinase JNK-like [Hydra magnipapillata]	0.0	IPR000719; IPR002290; IPR003527; IPR008271; IPR008351; IPR011009; IPR017442; IPR020635; G3DSA:1.10.510.10 (GENE3D), G3DSA:3.30.200.20 (GENE3D), PTHR24055 (PANTHER), PTHR24055:SF62 (PANTHER), seg (SEG), SignalP-NN(euk) (SIGNALP)
			ATGTGATCAGTTCCAGGAAACATAA
MEKK1	Locus_35080_Transcript_1	ttacaaagtatgggccgtttgatgaaaatattgtgatcagttatacgaggcagattcttcagggagtgggatacttgcaccaaaatcaagtcattcacagagatattaaaggagcaaacatcttagtggattcaacaggcaagaacattagaatagccgactttggtgctgcggcaagattagcaacacagttaacaggagctggcgaatttcaaggccagttgcttggaacagtcgcatttatggctcccgagggccc	GATATTAAAGGAGCAAACATCTTAGTG	hypothetical protein NEMVEDRAFT_v1g223498 [Nematostella vectensis] >gb|EDO27976.1| predicted protein [Nematostella vectensis]	8e-46	MEKK1, partial [Mus musculus]	7e-38	IPR000719; IPR008271; IPR011009; IPR017442; G3DSA:1.10.510.10 (GENE3D), PTHR24361 (PANTHER), PTHR24361:SF65 (PANTHER)
			TAAATGCGACTGTTCCAAGC
MKK4	Locus_27087_Transcript_1	aacaacaacaacaacaatagaggtgcaaagaagcttatatattgaacaagtgatttggccagttttcagaaatgcaaaaaacaaacaacttgaatacccatttctcctatcggagtctttgagagtgaacaatctcacagatttgtagagatcttataacatttcttggtttcatttgggccaatcactgaacattttgtttgttacacagcgacctacaatataaaatggtttgacatttccactagcttgttatcataagttaaaactactataaagatgaaaaactattgatttctttcaattagtttgaagatggttactgacccttgtcaatagaattcaatccctcttgactcaagttcacagtctcacattcaggaagttttgggtattatt…	TTGGTAAGGCACACATTTGTA	PREDICTED: dual specificity mitogen-activated protein kinase kinase 4-like [Anolis carolinensis]	1e-168	PREDICTED: dual specificity mitogen-activated protein kinase kinase 4-like [Anolis carolinensis]	1e-168	IPR000719; IPR002290; IPR008271; IPR011009; IPR017441; IPR017442; IPR020635; G3DSA:1.10.510.10 (GENE3D), G3DSA:3.30.200.20 (GENE3D), PTHR24360 (PANTHER), PTHR24360:SF38 (PANTHER)
			TCCCAAATGGAAGAGCGTA
MKK7	transcripts_v2_348	atcttgcggcaagataacattacggtgaaagacattctgaaattctgaaacttaaggtacttgtattatattgtgccaggctaatgtgatgtttcttctgaagatcttgcattatgttatttggtgatccgtaacaccacgagattaccctttaatgcttagtttggcaaaagtgcggttgacaggattgttgcctactgattggatctcatgttctaagctaagccaccgttaagtttattgacagataacaattagtaaagacaaacaaacgaagacgagaaaaagcatcaccagttctttaatcattgcttatagagctgtcgctcggctcaaacgcgatgagtaccttacaaytgaatcaggtgcaggccacgctgactacttccacccgagaaa…	ATTATTCTCTTCTGTTCTTCTTTGTTT	predicted protein [Nematostella vectensis] >gb|EDO43384.1| predicted protein [Nematostella vectensis]	5e-168	PREDICTED: dual specificity mitogen-activated protein kinase kinase 7-like [Anolis carolinensis]	3e-151	IPR000719; IPR002290; IPR008271; IPR011009; IPR017442; IPR020635; G3DSA:1.10.510.10 (GENE3D), G3DSA:3.30.200.20 (GENE3D), PTHR24360 (PANTHER), PTHR24360:SF34 (PANTHER), seg (SEG)
			CCATCCATGATTTGGAGGTT
MKK3/6	Locus_2267_Transcript_1	tccatcccctaccacatccccatccaccactccacccaggaatttgagtgataaagctacacttactgttaatggcaaggactttgaatgtaatgcagatgatttaaaggaaataaaggagctaggacatggagcatatggttttgtttacaaaatgcaacatcaaccaacagggtttataatggctgtcaaaagaatacgtgccaatgtaaattcaacagagcagaaaaggcttttgatggatttggatgtgtcgatgagagtaactgactgcccttacactgtacatttttatggagcactgtttagagagggagatgtctggatttgtatggagctcatgaaagcatcactagacaaactttacaaaaaagtttatgccactcctggccgaagggt…	AACCTTACATGGCACCTG	predicted protein [Nematostella vectensis] >gb|EDO38062.1| predicted protein [Nematostella vectensis]	1e-168	mitogen-activated protein kinase kinase 6 [Homo sapiens]	2e-132	IPR000719; IPR002290; IPR008271; IPR011009; IPR017441; IPR017442; IPR020635; G3DSA:1.10.510.10 (GENE3D), G3DSA:3.30.200.20 (GENE3D), PTHR24361 (PANTHER), PTHR24361:SF37 (PANTHER), seg (SEG)
			ATGGTGTCTTCCACTGAG
Phospholipase A2	Locus_3862_Transcript_1	taaagctctttctgtcaatcatagaacaatgaagtgtttttcttccaactgtacacaacttgtgtctttctagcatttcttctgcgggtagtttttatacttccgattataacgactcttcgcaaagcatctgaccgccacggcatcacatctgcacaacaaataacgacacttgccccagtaccaatacgaggaaggccgtttacaatccaaaggtctccctctctcagttgaatatgacagagtatacacggctgccttaaatggacacacgtcggactggagtttgttataacacatgtcatggacgtagcaacacctgtccaaaacatccactgggtctcccttcccgt	CATTTCTTCTGCGGGTAGT	predicted protein [Nematostella vectensis] >gb|EDO39188.1| predicted protein [Nematostella vectensis]	2e-18	RecName: Full=Phospholipase A2; AltName: Full=CgPLA2 >gb|ADB13102.1| phospholipase A2 [Condylactis gigantea]	2e-12	SignalP-NN(euk) (SIGNALP)
			GATTGTAAACGGCCTTCCTC
5-lipoxigenase	Locus_67245_Transcript_1	ctggctttgtagctgagaacaaaagagcccaagagatccttaagaaaggtttcaagactttcaagtttggtatgctttcacttcccgacgccttaaaagacagaggtgttgatgatccggagaaattacccaagttttatttcagggatgatgccctctgtctttggtcag	GAGCCCAAGAGATCCTTAAGAA	PREDICTED: allene oxide synthase-lipoxygenase protein-like [Ciona intestinalis]	4e-09	PREDICTED: allene oxide synthase-lipoxygenase protein-like [Ciona intestinalis]	4e-09	IPR000907; IPR013819; G3DSA:1.20.245.10 (GENE3D)
			GGCATCATCCCTGAAATAAAAC
leukotriene A4 hydrolase	Locus_38833_Transcript_1	ttcatccattttcttcaaatgcgatagggccaacgggggattgtcagttgtcttatccactagttgagccaaaaattccacaacttgaggcggtgaaaaatctttgatatcatcaggagaaaatgagcccagttcagactcagtggccgccaaccatctgtcacacaattttgtgcagggatcactcaaagtagtgtcgtaccagtcgatcatattaacgggtggcaatcccggtttatggagccaagcttcccaatcaacctgcttcagaatgtctttcttgtcatgaaaatattcctccaagaaatgtttccaatcttttgtattgactgtcttgaacttaaagtgttccaagtatttcttgagaaatggttcaaacacctcaggtcctccaaggat…	AATGAGCCCAGTTCAGAC	predicted protein [Nematostella vectensis] >gb|EDO33493.1| predicted protein [Nematostella vectensis]	2e-53	PREDICTED: leukotriene A-4 hydrolase-like [Sus scrofa]	4e-43	IPR001930; IPR015211; IPR016024; PTHR11533:SF4 (PANTHER), SSF55486 (SUPERFAMILY)
			AGGTTGATTGGGAAGCTTG
Leucotriene C4 synthase	Locus_16530_Transcript_1	aaccggtagatctgtctactttatttcattggtttgcattgatggtttcttaaacctaaattattcattggtttgatgatttcttaagtttacaatgtacgtttactatctagtttaaatcagaaatacaaaaattgtaaaaaagctaactaatctggtgctaattgaatacaattgaagacctacgaattcctactgataaaaaaatacaagtattcatttcattgtggggattatctatagtggttgaattgttctggtgaaacaaacaggcgagtcaggaaacgaatgtagtatgatatatgttcttgagggtgatacactggtttagaaataacccagcaagcgaagtcccagcttgacagtgcatccaagcatggtgaagaaacccaagtaacc…	CTGGTGAAACAAACAGGC	predicted protein [Nematostella vectensis] >gb|EDO44678.1| predicted protein [Nematostella vectensis]	5e-51	predicted protein [Nematostella vectensis] >gb|EDO44678.1| predicted protein [Nematostella vectensis]	5e-51	IPR001129; IPR023352; PTHR10250 (PANTHER), PTHR10250:SF1 (PANTHER), seg (SEG), tmhmm (TMHMM)
			ACTTGGGTTTCTTCACCAT
