# Supplementary material for: Thermal Stress Triggers Broad Pocillopora damicornis Transcriptomic Remodeling, while Vibrio coralliilyticus Infection Induces a More Targeted Immuno-Suppression Response
Source: PLoS One. 2014 Sep 26;9(9):e107672. doi: 10.1371/journal.pone.0107672 (PMC4178034; doi:10.1371/journal.pone.0107672)
Supplement: Table S4 — Expression of innate immune candidate genes, numerical values. (XLSX) [file pone.0107672.s004.xlsx]

## Sheet: Feuil1
gene	T D3 26.5 °C	T D6 28	T D9 29.5	T D12 31	T D15 32.5	T D18 32.5	B D3 26.5	B D6 28	B D9 29.5	B D12 31	B D15 32.5	B D18 32.5	TB D3 26.5	TB D6 28	TB D9 29.5	TB D12 31	TB D15 32.5	TB D18 32.5	TvsTbD3 26.5	TvsTbD6 28	TvsTbD9 29.5	TvsTbD12 31	TvsTbD15 32.5	TvsTbD18 32.5
Damicornin	0.996666666666664	0.593333333333334	-0.286666666666669	0.133333333333335	-2.965	-5.79666666666667	0.241666666666666	-0.210000000000005	0.461666666666665	-0.979999999999999	-0.413333333333334	-0.603333333333334	0.408333333333331	0.366666666666663	0.119999999999998	-0.0700000000000048	-1.49500000000001	-5.83166666666667	-0.588333333333332	-0.22666666666667	0.406666666666666	-0.203333333333337	1.47	-0.0350000000000014
Mytimacin-like	2.50166666666667	1.70333333333333	0.693333333333336	1.56333333333333	2.85	-0.171666666666669	3.12666666666667	3.5	3.99666666666667	3.805	4.15166666666666	3.92166666666667	4.13333333333333	4.16166666666667	4.3	4.025	2.935	1.27333333333334	1.63166666666667	2.45833333333333	3.60666666666667	2.46166666666667	0.0849999999999974	1.445
LPBPI	3.10166666666667	3.05333333333333	2.15333333333333	-0.701666666666666	0.155	2.00333333333333	1.63166666666667	0.774999999999998	1.57166666666667	-0.109999999999998	0.446666666666661	-0.273333333333332	2.90333333333333	0.806666666666665	0.624999999999997	0.629999999999995	0.564999999999994	-0.361666666666666	-0.198333333333335	-2.24666666666667	-1.52833333333334	1.33166666666666	0.41	-2.365
Prophenol oxydase activating enzyme	0.696666666666664	0.403333333333333	1.16833333333333	-1.16666666666667	1.15	0.953333333333335	1.37666666666667	1.48999999999999	1.47666666666667	1.585	1.42166666666666	1.78166666666667	1.50833333333333	1.28666666666667	1.57	2.695	2.88499999999999	-2.84666666666667	0.81166666666667	0.883333333333333	0.401666666666667	3.86166666666667	1.735	-3.80000000000001
Laccase	-0.153333333333331	0.363333333333333	1.19333333333333	-1.53166666666667	3.305	3.39833333333333	2.83666666666667	2.94	2.62666666666667	2.405	2.37666666666666	2.28666666666666	3.20333333333333	3.15666666666667	3.44	3.84499999999999	4.63999999999999	-2.41666666666667	3.35666666666666	2.79333333333333	2.24666666666667	5.37666666666667	1.335	-5.815
PdC-Lectin	0.921666666666662	2.08333333333333	-0.211666666666669	1.04833333333333	-2.22	-2.57166666666667	1.42166666666667	0.594999999999995	1.33666666666666	0.699999999999997	0.84666666666666	0.786666666666664	1.96833333333333	2.00666666666666	1.41	2.12499999999999	1.755	-3.32666666666667	1.04666666666667	-0.0766666666666679	1.62166666666667	1.07666666666666	3.975	-0.755
MASP1	3.76666666666666	4.25833333333333	3.29333333333333	-1.21666666666667	3.33999999999999	5.16333333333333	3.86166666666667	3	3.42166666666666	2.215	3.09166666666666	2.35666666666666	5.33833333333333	3.28166666666667	3.515	3.08499999999999	3.425	3.20833333333333	1.57166666666667	-0.976666666666663	0.221666666666668	4.30166666666667	0.085000000000008	-1.955
MASP3	2.06166666666667	2.67333333333334	1.79333333333333	0.598333333333335	-1.31	3.12833333333333	1.95666666666667	0.489999999999995	1.65666666666666	-0.655	-0.173333333333336	-0.133333333333331	3.08833333333333	1.42166666666667	1.45	0.359999999999999	0.969999999999999	-0.506666666666663	1.02666666666667	-1.25166666666667	-0.343333333333334	-0.238333333333333	2.28	-3.635
C3	3.99666666666667	5.24833333333333	2.86833333333333	0.293333333333335	4.565	7.12833333333333	6.52166666666667	3.835	3.36166666666667	3.13	4.34166666666667	2.79166666666667	6.93833333333333	4.08666666666667	4.13	3.87999999999999	4.55	5.50333333333334	2.94166666666667	-1.16166666666667	1.26166666666667	3.58666666666666	-0.0150000000000006	-1.625
Bf	3.48666666666666	5.66833333333333	2.70333333333333	-1.54666666666667	2.735	4.57333333333333	4.11666666666667	1.635	1.95666666666667	1	2.19666666666666	1.06166666666667	5.34333333333333	2.27666666666666	1.45	1.565	2.35999999999999	3.08333333333333	1.85666666666667	-3.39166666666667	-1.25333333333333	3.11166666666667	-0.375	-1.49
Tx60A1	0.416666666666666	-0.896666666666665	-1.37166666666667	-1.32666666666667	-8.315	-6.56166666666666	0.161666666666671	0.459999999999997	0.331666666666666	0.159999999999998	0.321666666666662	1.05666666666667	-1.11166666666667	-0.863333333333334	-2.66	-3.70500000000001	-6.855	-6.63166666666667	-1.52833333333334	0.0333333333333319	-1.28833333333333	-2.37833333333333	1.46	-0.070000000000005
Tx60A2	1.17166666666667	-0.701666666666668	-0.466666666666668	-1.99666666666666	-3.055	-3.23166666666666	1.20666666666667	0.815000000000001	0.731666666666668	0.395000000000001	0.726666666666666	1.08666666666667	0.353333333333331	0.401666666666667	-0.620000000000001	-1.29	-1.5	-4.34166666666666	-0.818333333333336	1.10333333333334	-0.153333333333332	0.706666666666664	1.555	-1.11
Apextrin	2.54666666666667	2.00833333333333	2.04333333333333	-0.0316666666666679	1.145	0.288333333333329	0.0116666666666688	-0.985000000000004	-0.0583333333333347	-3.085	-1.91833333333334	-2.90833333333334	0.52333333333333	-1.56833333333334	-1.825	-0.790000000000007	-1.14500000000001	1.53833333333333	-2.02333333333333	-3.57666666666667	-3.86833333333333	-0.758333333333336	-2.29	1.25
LRR2	3.89166666666666	3.15333333333333	2.78833333333333	-2.36166666666667	3.405	0.953333333333331	1.69166666666667	0.659999999999996	1.05166666666666	-0.994999999999996	0.361666666666664	0.281666666666668	3.40333333333333	0.851666666666666	0.04	-0.825000000000004	-0.250000000000007	3.02833333333333	-0.488333333333331	-2.30166666666667	-2.74833333333333	1.53666666666667	-3.655	2.075
LRR-TIR-IGG	3.57666666666667	2.84833333333333	3.04333333333333	-1.56666666666666	-0.83	1.93833333333333	2.82166666666667	1.71	2.50166666666667	0.619999999999999	1.74666666666666	0.966666666666667	3.87333333333333	1.68166666666666	0.994999999999998	1.195	1.52	-0.426666666666668	0.296666666666666	-1.16666666666667	-2.04833333333334	2.76166666666666	2.35	-2.365
TIR2	2.93666666666667	2.35833333333333	2.63833333333333	-1.36666666666667	1.64	4.52333333333334	2.62166666666667	1.02	2.28666666666667	1.065	1.45166666666666	0.77166666666667	3.28333333333333	2.01666666666667	1.42	1.58	1.565	2.86333333333334	0.346666666666667	-0.341666666666668	-1.21833333333333	2.94666666666667	-0.0749999999999992	-1.66
TIR3	2.87666666666667	1.08833333333333	2.02333333333333	-0.451666666666662	-1.53	-2.52166666666667	1.03666666666667	-0.135000000000002	0.891666666666668	-0.774999999999997	0.776666666666667	-0.233333333333333	2.18833333333333	1.16666666666667	1.385	0.00500000000000165	0.329999999999998	-3.03166666666667	-0.688333333333334	0.0783333333333334	-0.638333333333332	0.456666666666667	1.86	-0.510000000000003
MyD88	2.30166666666666	1.21833333333333	2.21833333333333	-4.38166666666667	1.54	-0.976666666666665	2.20666666666667	1.075	2.04666666666667	-0.119999999999999	1.11666666666666	-0.223333333333334	2.70833333333333	1.45166666666667	0.809999999999999	0.589999999999995	0.359999999999999	-0.45166666666667	0.406666666666669	0.233333333333338	-1.40833333333333	4.97166666666667	-1.17999999999999	0.524999999999994
TRAF6	3.77666666666667	3.24833333333334	3.62833333333333	-1.53666666666666	1.785	2.29833333333333	2.76666666666668	1.95	2.56666666666667	0.740000000000003	1.89166666666667	0.236666666666674	3.63333333333334	2.54166666666667	2.29	1.81	2.24	0.978333333333337	-0.143333333333332	-0.706666666666667	-1.33833333333333	3.34666666666666	0.455000000000002	-1.32
TAK1	4.07666666666667	3.81833333333333	3.56833333333333	-1.90166666666667	4.57	2.60333333333333	3.48166666666667	2.2	2.66166666666666	1.29	1.93166666666666	0.686666666666669	4.27833333333333	2.78166666666667	2.45	1.86499999999999	2.11499999999999	4.08333333333333	0.201666666666667	-1.03666666666667	-1.11833333333333	3.76666666666666	-2.455	1.48
IKK	4.86166666666667	4.06333333333334	3.99333333333334	-1.32166666666666	1.285	1.47333333333333	2.51166666666667	1.16	1.96166666666667	-0.939999999999996	0.591666666666665	0.82666666666667	3.77833333333334	1.14666666666667	0.320000000000005	0.759999999999997	0.764999999999993	0.883333333333338	-1.08333333333333	-2.91666666666667	-3.67333333333333	2.08166666666666	-0.520000000000003	-0.589999999999994
IKBa	4.17166666666667	3.07833333333334	3.42333333333334	-0.396666666666666	2.855	3.13333333333333	2.71166666666667	1.045	2.49166666666667	1.08	1.86166666666666	1.10166666666667	3.86333333333333	2.41166666666667	2.055	2.13	2.51499999999999	2.26333333333333	-0.308333333333331	-0.666666666666668	-1.36833333333334	2.52666666666667	-0.340000000000004	-0.870000000000002
NkKB	2.26666666666667	2.42833333333334	2.62833333333333	-1.06666666666667	1.915	3.02333333333333	2.54166666666667	0.574999999999999	1.97166666666666	0.13	0.566666666666662	0.191666666666668	2.76833333333333	1.87666666666666	0.794999999999999	1.365	0.929999999999992	1.68333333333333	0.501666666666664	-0.551666666666669	-1.83333333333333	2.43166666666667	-0.985000000000003	-1.34
MKK3/6	2.71666666666667	2.40333333333334	2.17833333333334	-0.626666666666663	1.58	1.49333333333333	1.16666666666667	0.440000000000001	1.16166666666667	-0.829999999999997	0.241666666666667	-0.45833333333333	2.19833333333334	0.646666666666668	0.375000000000004	0.0699999999999995	-0.0150000000000006	1.51333333333334	-0.518333333333329	-1.75666666666667	-1.80333333333333	0.696666666666665	-1.595	0.0200000000000021
p38	3.11166666666666	3.30833333333333	2.43833333333333	-0.84166666666667	3.175	2.01833333333333	1.29666666666667	0.799999999999997	0.666666666666667	-0.99	-0.198333333333338	0.0266666666666652	2.18833333333333	0.856666666666662	-0.0150000000000035	-0.235000000000007	-0.165000000000006	3.60833333333333	-0.92333333333333	-2.45166666666667	-2.45333333333333	0.606666666666666	-3.34	1.59
ATF	4.42666666666667	6.32333333333333	3.00333333333333	-0.641666666666667	2.48	4.85833333333333	2.59666666666667	1.36499999999999	1.51166666666667	-0.435000000000001	0.921666666666663	1.03166666666667	3.23333333333333	2.44666666666666	1.3	1.41	2	2.99833333333333	-1.19333333333334	-3.87666666666667	-1.70333333333333	2.05166666666667	-0.479999999999997	-1.86
AP1	4.03166666666667	4.64833333333333	3.07833333333333	-0.671666666666668	3.06	3.94333333333333	2.75666666666667	1.025	1.82166666666667	0.665000000000001	1.21166666666666	0.481666666666664	3.49333333333333	2.53166666666667	1.33	2.135	1.81499999999999	3.17333333333333	-0.538333333333332	-2.11666666666666	-1.74833333333333	2.80666666666667	-1.245	-0.770000000000001
MEKK1	2.57166666666666	2.78833333333333	2.30333333333333	-0.921666666666669	0.874999999999998	1.82333333333333	1.84666666666667	1.29499999999999	1.50666666666666	0.269999999999998	1.12666666666666	1.07666666666666	2.22333333333333	1.22166666666666	1.275	1.15499999999999	1.755	0.448333333333329	-0.348333333333334	-1.56666666666667	-1.02833333333334	2.07666666666666	0.880000000000003	-1.375
MKK4	2.18666666666667	2.08833333333333	1.75833333333333	-2.64666666666667	2.055	1.53833333333333	1.78166666666667	0.684999999999995	0.826666666666667	-0.159999999999999	0.841666666666665	0.661666666666667	2.86333333333333	1.15666666666667	0.434999999999999	0.404999999999997	0.719999999999995	1.57333333333333	0.676666666666665	-0.931666666666668	-1.32333333333333	3.05166666666667	-1.335	0.0349999999999988
MKK7	2.52166666666667	2.46833333333334	2.30333333333334	-1.28166666666666	1.65	1.84333333333334	2.02166666666667	1.165	1.73166666666667	-0.209999999999996	0.766666666666669	0.391666666666671	3.75333333333333	1.81666666666667	0.965000000000001	1.145	0.784999999999996	1.30833333333334	1.23166666666667	-0.651666666666667	-1.33833333333333	2.42666666666666	-0.865000000000002	-0.535000000000001
JNK	3.23166666666667	2.85333333333334	2.78333333333334	-1.84166666666666	1.81	3.38333333333333	2.41166666666667	1.9	2.03166666666667	1.305	2.37166666666667	0.911666666666671	3.27833333333334	2.24166666666667	1.7	1.26	2.305	1.49833333333334	0.0466666666666693	-0.611666666666668	-1.08333333333334	3.10166666666666	0.494999999999998	-1.885
Peroxidase1	2.33166666666667	2.10833333333333	2.27333333333333	2.88833333333333	1.205	2.28833333333333	0.966666666666667	1.14	1.25666666666667	1.055	0.916666666666664	0.976666666666668	1.98333333333333	2.32166666666667	2.99	3.44	3.585	-0.906666666666664	-0.348333333333334	0.213333333333335	0.716666666666669	0.551666666666666	2.38	-3.195
Peroxidase2	3.71666666666666	2.98833333333334	3.91333333333333	1.95333333333334	2.26	2.28333333333333	2.27166666666667	1.905	2.10166666666667	1.41	1.10166666666667	1.55666666666667	3.76333333333333	3.07166666666667	3.715	3.875	4.03499999999999	-0.431666666666663	0.0466666666666693	0.0833333333333325	-0.198333333333334	1.92166666666666	1.775	-2.715
SOD1	1.04166666666666	0.768333333333334	0.518333333333332	0.518333333333333	1.18	0.578333333333331	0.136666666666669	-0.0700000000000043	0.841666666666664	-0.215000000000002	-0.0933333333333375	0.0766666666666665	0.50333333333333	0.816666666666663	0.465000000000001	0.724999999999993	0.529999999999994	-0.0416666666666664	-0.538333333333332	0.0483333333333286	-0.053333333333331	0.206666666666664	-0.649999999999998	-0.619999999999999
SOD2	3.05166666666666	1.97333333333333	2.68833333333333	-2.26166666666667	-0.519999999999994	0.113333333333335	2.75166666666667	1.935	2.51666666666666	1.475	1.71166666666667	1.44166666666667	3.23333333333333	2.40666666666667	2.28	2.205	2.735	-2.68666666666667	0.181666666666667	0.433333333333337	-0.408333333333331	4.46666666666667	3.255	-2.8
Catalase 1	2.89666666666666	4.20333333333333	2.13333333333333	1.74333333333333	2.77	3.31333333333333	1.57166666666667	0.539999999999995	1.57666666666666	0.180000000000001	0.471666666666664	0.966666666666667	2.55833333333333	2.16166666666666	2	1.97499999999999	1.36999999999999	2.89333333333333	-0.338333333333332	-2.04166666666667	-0.133333333333333	0.231666666666662	-1.4	-0.420000000000003
Catalase 2	3.46666666666667	2.35333333333334	3.22833333333333	-0.586666666666668	2	1.23333333333333	1.83666666666667	1.03	1.69666666666667	-0.315	0.451666666666664	0.306666666666667	2.68333333333333	1.19166666666667	1.02	1.12999999999999	0.0699999999999931	1.33833333333334	-0.783333333333333	-1.16166666666667	-2.20833333333333	1.71666666666666	-1.93	0.105000000000003
Nucleoredoxin	3.75666666666667	3.31333333333334	3.17333333333334	-1.98666666666667	4.62	2.84833333333334	3.54166666666667	2.34	3.03166666666667	2.5	2.79166666666667	2.24666666666667	4.01833333333333	3.03166666666667	3.265	3.36	3.75	4.06833333333333	0.261666666666666	-0.28166666666667	0.091666666666665	5.34666666666667	-0.870000000000001	1.21999999999999
GFP-Like1	1.89666666666666	0.833333333333332	1.42333333333333	0.328333333333331	-0.460000000000003	-1.18166666666667	2.19166666666667	1.56499999999999	1.84166666666666	0.234999999999997	0.731666666666658	0.506666666666662	0.68333333333333	-0.128333333333338	-0.185000000000005	0.0849999999999928	-0.670000000000009	-0.151666666666669	-1.21333333333333	-0.96166666666667	-1.60833333333333	-0.243333333333336	-0.210000000000001	1.03
GFP-Like2	2.79166666666667	0.968333333333334	1.85833333333333	-0.821666666666664	-2.175	-0.786666666666667	2.34166666666667	1.44	2.08166666666667	-0.434999999999997	0.486666666666664	-0.0283333333333307	1.31333333333333	-0.00833333333333323	-0.344999999999998	-0.700000000000004	-1.23	-2.66666666666667	-1.47833333333333	-0.976666666666666	-2.20333333333333	0.121666666666663	0.945	-1.88
Phospholipase A2	1.88666666666667	0.118333333333333	0.683333333333331	1.20333333333333	1.205	-0.97166666666667	1.50666666666667	1.52499999999999	2.40666666666667	1.575	2.23166666666666	1.82666666666667	2.00833333333333	2.60166666666667	2.72	2.77	1.68999999999999	0.658333333333333	0.121666666666665	2.48333333333333	2.03666666666667	1.56666666666667	0.485000000000003	1.63
5-Lypoxigenase	1.90166666666667	3.33833333333333	2.04333333333333	0.163333333333336	0.625000000000005	2.39833333333333	1.34166666666667	0.559999999999995	1.65166666666667	-0.0199999999999943	-0.173333333333336	-0.223333333333327	2.48833333333334	1.31166666666667	1.845	1.36499999999999	0.729999999999997	0.683333333333335	0.586666666666672	-2.02666666666667	-0.19833333333333	1.20166666666666	0.104999999999997	-1.715
Leucotriene C4 synthase	1.20666666666666	-0.0766666666666713	0.778333333333329	-0.871666666666668	0.304999999999998	-0.766666666666671	1.10166666666667	0.0599999999999948	0.761666666666665	-0.440000000000003	0.06166666666666	-0.233333333333336	1.29333333333333	0.481666666666662	0.739999999999999	0.524999999999994	-0.0700000000000075	-1.02166666666667	0.0866666666666684	0.558333333333334	-0.0383333333333304	1.39666666666666	-0.375	-0.255
leukotriene A4 hydrolase	3.53666666666667	1.08333333333333	2.78333333333334	-2.60166666666666	0.304999999999998	-2.27666666666666	1.24166666666667	-0.205000000000006	0.816666666666665	-1.35	-0.058333333333334	-0.768333333333329	2.26333333333333	-0.063333333333333	-0.754999999999999	-1.17	-1.36500000000001	-1.29166666666667	-1.27333333333333	-1.14666666666666	-3.53833333333333	1.43166666666666	-1.67	0.984999999999995
preprotein translocase secy subunit	0.506666666666666	0.963333333333335	0.178333333333335	0.433333333333336	-0.764999999999995	2.01833333333333	0.336666666666668	0.649999999999998	0.406666666666669	0.215000000000001	0.0366666666666648	0.39666666666667	1.14833333333333	1.46166666666667	1.115	1.21	1.12	-0.606666666666664	0.641666666666668	0.498333333333335	0.936666666666664	0.776666666666667	1.885	-2.625
ubiquitin-conjugating enzyme E2	0.201666666666666	0.548333333333336	0.268333333333335	-0.456666666666665	1.165	1.31333333333333	-0.283333333333329	0.239999999999998	0.301666666666668	-0.149999999999997	-0.0233333333333374	0.336666666666668	0.463333333333331	0.721666666666667	0.470000000000003	0.514999999999996	0.389999999999994	0.953333333333335	0.261666666666666	0.173333333333332	0.201666666666668	0.971666666666664	-0.775000000000006	-0.360000000000001
cyclin d2	-0.0633333333333343	0.588333333333335	0.68833333333333	0.358333333333333	-0.0250000000000003	0.678333333333329	-0.473333333333334	0.179999999999999	-0.0933333333333315	-0.249999999999999	-0.583333333333339	0.0866666666666678	0.408333333333331	0.986666666666664	0.340000000000001	1.12999999999999	1.04	-0.576666666666667	0.471666666666667	0.39833333333333	-0.348333333333329	0.771666666666665	1.065	-1.255
epsilon isoform 1	1.06166666666667	1.61833333333334	1.27833333333333	0.388333333333338	-0.304999999999994	1.06833333333333	0.401666666666673	0.575000000000002	0.661666666666671	0.0450000000000035	-0.278333333333333	-0.663333333333332	1.04833333333334	1.10666666666667	0.805000000000001	1.08	1.07	-0.646666666666663	-0.0133333333333295	-0.511666666666667	-0.473333333333333	0.691666666666663	1.375	-1.715
